# Supplementary material for: Thermodynamics-inspired explanations of artificial intelligence
Source: Nat Commun. 2024 Sep 9;15:7859. doi: 10.1038/s41467-024-51970-x (PMC11385982; doi:10.1038/s41467-024-51970-x)
Supplement: Supplementary file 3 — Source data [file 41467_2024_51970_MOESM3_ESM.xlsx]

## Sheet: Fig. 1
Fig. 1a			Fig. 1b
Features	Feature Importance		Features	Feature Importance
F1	0.16		F1	0.36
F2	0.18		F2	0.05
F3	0.12		F3	0.03
F4	0.14		F4	0.43
F5	0.19		F5	0.06
F6	0.21		F6	0.07

## Sheet: Fig. 2
Fig. 2a					Fig. 2b			Fig. 2c
j	ζ (θ=9)	ζ (θ=6)	ζ (θ=4)		j	U		j	θS (θ=9)	θS (θ=6)	θS (θ=4)
1	0.8	0.8	0.8		1	0.8		1	0	0	0
2	0.541028	0.444019	0.379346		2	0.25		2	0.291028	0.194019	0.129346
3	0.554051	0.406404	0.307973		3	0.111111		3	0.44294	0.295293	0.196862
4	0.605578	0.424552	0.303868		4	0.0625		4	0.543078	0.362052	0.241368
5	0.65658	0.451054	0.314036		5	0.04		5	0.61658	0.411054	0.274036
6	0.701804	0.477129	0.327345		6	0.0277778		6	0.674027	0.449351	0.299567
7	0.741226	0.500953	0.340772		7	0.0204082		7	0.720818	0.480545	0.320363
8	0.775689	0.522334	0.353431		8	0.015625		8	0.760064	0.506709	0.337806
9	0.806057	0.541487	0.365106		9	0.0123457		9	0.793712	0.529141	0.352761
10	0.833054	0.558703	0.375802		10	0.01		10	0.823054	0.548703	0.365802
11	0.857256	0.574259	0.385594		11	0.00826446		11	0.848992	0.565994	0.37733

## Sheet: Fig. 4
Fig. 4b							Fig. 4c							Fig. 4d			Fig. 4e			Fig. 4f			Fig. 4g			Fig. 4h					Fig. 4i					Fig. 4j
φ (radians)	ψ (radians)	State	φ (radians)	ψ (radians)	State		φ (radians)	ψ (radians)	State	φ (radians)	ψ (radians)	State		j	U		j	S		j	θ		j	ζ		Histogram bins (Not explanation class)	Count (Not explanation class)	Histogram bins (Explanation class)	Count (Explanation class)		Euclidean (4 data + 1 noise)	Euclidean (4 data + 4 noise)	Euclidean (4 data + 4 correlated)	Euclidean (4 noise)		LDA (4 data + 1 noise)	LDA (4 data + 4 noise)	LDA (4 data + 4 correlated)
-1.05859	1.22387	0	-2.18133	1.74025	1		-1.05859	1.22387	0	-2.18133	1.74025	1		1	0.576195		1	0		1	0.147866		1	0.576195		-5	2	-5	0		0.137852	0.205594	0.0157386	0.249744		0.000106326	0.000432101	8.74951e-05
-1.35913	0.907246	0	-1.36376	1.88109	1		-1.35913	0.907246	0	-1.36376	1.88109	1		2	0.525594		2	0.342207		2	0.0572951		2	0.560698		-4.88889	0	-4.88889	0		0.0267267	0.116233	0.0176893	0.33876		0.000211427	0.000279985	0.000277444
-2.35921	3.00901	1	-1.1335	1.76188	1		-2.35921	3.00901	1	-1.1335	1.76188	1		3	0.516213		3	0.505941		3	0.010139		3	0.568113		-4.77778	0	-4.77778	0		0.0254283	0.141543	0.0206621	0.241885		1.37293e-05	0.00021585	0.00111821
-2.61757	2.8805	1	-1.5369	1.84318	1		-2.61757	2.8805	1	-1.5369	1.84318	1		4	0.515704		4	0.556137					4	0.572753		-4.66667	3	-4.66667	0		0.239415	0.232474	0.0151115	0.338168		7.43401e-06	0.00106999	0.00116412
-2.35969	2.35488	1	-1.80204	1.90816	1		-2.35969	2.35488	1	-1.80204	1.90816	1														-4.55556	4	-4.55556	1		0.0271277	0.088804	0.0126926	0.265594		5.6027e-05	5.2138e-05	0.00030086
-1.07611	1.52412	0	-1.52009	2.03503	1		-1.07611	1.52412	0	-1.52009	2.03503	1														-4.44444	0	-4.44444	0		0.0263249	0.175269	0.0194741	0.181183		9.30473e-05	0.00055444	0.00133957
-3.06999	1.99829	1	-1.2314	1.7151	1		-3.06999	1.99829	1	-1.2314	1.7151	1														-4.33333	0	-4.33333	0		0.0288891	0.226595	0.01491	0.289069		4.18803e-05	0.000379266	0.000468349
-2.17954	2.63435	1	-1.25229	1.92277	1		-2.17954	2.63435	1	-1.25229	1.92277	1														-4.22222	1	-4.22222	0		0.0292663	0.190524	0.0190497	0.269134		1.15456e-05	0.000246739	0.000244454
-1.67919	2.45268	1	-1.83647	1.60148	1		-1.67919	2.45268	1	-1.83647	1.60148	1														-4.11111	5	-4.11111	0		0.161475	0.109279	0.0121679	0.251693		0.000229324	0.000811273	0.000430336
-1.07449	-0.37145	0	-1.73251	1.66059	1		-1.07449	-0.37145	0	-1.73251	1.66059	1														-4	4	-4	0		0.0354964	0.0816906	0.015562	0.395727		0.000115515	3.44037e-05	0.000209978
-3.05876	3.13956	1	-1.78004	1.65874	1		-3.05876	3.13956	1	-1.78004	1.65874	1														-3.88889	2	-3.88889	0		0.0232164	0.0985637	0.0209004	0.39197		8.8582e-06	0.000555859	0.000503133
-2.4727	3.03056	1	-1.40662	1.71363	1		-2.4727	3.03056	1	-1.40662	1.71363	1														-3.77778	6	-3.77778	0		0.0280394	0.237868	0.014941	0.190326		5.10565e-05	0.000770501	0.00043452
-1.7448	0.990415	0	-1.50617	2.03025	1		-1.7448	0.990415	0	-1.50617	2.03025	1														-3.66667	5	-3.66667	0		0.0604569	0.11322	0.0150351	0.204381		2.70506e-06	0.000594877	0.000131082
-2.91809	2.90114	1	-1.75528	1.83746	1		-2.91809	2.90114	1	-1.75528	1.83746	1														-3.55556	13	-3.55556	0		0.0422877	0.124909	0.0208925	0.320691		7.79298e-07	0.00116721	0.000466921
-2.88799	2.68756	1	-1.64024	1.93634	1		-2.88799	2.68756	1	-1.64024	1.93634	1														-3.44444	9	-3.44444	0		0.147384	0.117048	0.0148008	0.410379		0.000209792	0.000346641	0.000542561
-1.04639	0.172935	0	-1.54193	1.95163	1		-1.04639	0.172935	0	-1.54193	1.95163	1														-3.33333	7	-3.33333	0		0.0395024	0.119505	0.0128616	0.457785		3.45071e-05	0.000253852	9.54473e-05
1.47604	-1.09592	2	-0.839474	1.70188	1		1.47604	-1.09592	2	-0.839474	1.70188	1														-3.22222	12	-3.22222	0		0.0354318	0.0944995	0.0123982	0.269192		1.51158e-06	0.00036136	0.000346827
-1.24437	0.978935	0	-0.981112	1.89902	1		-1.24437	0.978935	0	-0.981112	1.89902	1														-3.11111	17	-3.11111	0		0.0333649	0.217929	0.0154822	0.293467		0.000151317	0.000899436	0.000435095
-2.63861	-3.08566	1	-1.0843	1.81851	1		-2.63861	-3.08566	1	-1.0843	1.81851	1														-3	16	-3	0		0.0235877	0.209941	0.0156369	0.268401		0.000332957	3.40754e-05	0.000486759
-1.42327	0.766466	0	-1.42851	1.84791	1		-1.42327	0.766466	0	-1.42851	1.84791	1														-2.88889	22	-2.88889	0		0.197087	0.153646	0.0203494	0.213927		4.0671e-09	0.000137758	0.00126409
-1.19247	0.793083	0	-0.953281	1.63796	1		-1.19247	0.793083	0	-0.953281	1.63796	1														-2.77778	27	-2.77778	1		0.0307605	0.245059	0.013825	0.242759		1.55408e-05	0.000245035	0.000222577
-1.21078	0.732288	0	-1.3339	2.07357	1		-1.21078	0.732288	0	-1.3339	2.07357	1														-2.66667	24	-2.66667	0		0.0288233	0.142392	0.0151002	0.235328		6.59497e-05	0.000165295	0.000282019
-2.64737	2.44501	1	-1.41648	1.94148	1		-2.64737	2.44501	1	-1.41648	1.94148	1														-2.55556	31	-2.55556	0		0.05992	0.389822	0.0143157	0.32367		0.000218552	0.000786622	0.000131923
-1.27863	0.538383	0	-1.02855	1.65238	1		-1.27863	0.538383	0	-1.02855	1.65238	1														-2.44444	23	-2.44444	0		0.0318993	0.121125	0.0128435	0.223076		4.04021e-07	0.000251381	0.000851574
-1.36278	1.19297	0	-0.912371	1.79089	1		-1.36278	1.19297	0	-0.912371	1.79089	1														-2.33333	34	-2.33333	0		0.149517	0.235528	0.0141412	0.221801		3.82271e-05	0.00126174	0.000441515
3.12548	-2.72614	1	-1.06542	1.92895	1		3.12548	-2.72614	1	-1.06542	1.92895	1														-2.22222	42	-2.22222	1		0.0627657	0.180303	0.0283717	0.314676		0.000121292	0.000324424	0.00131479
-2.81769	-2.96734	1	-1.08732	2.0185	1		-2.81769	-2.96734	1	-1.08732	2.0185	1														-2.11111	38	-2.11111	1		0.0728771	0.116658	0.0158528	0.357353		1.88284e-06	0.000113248	0.000312925
-2.64858	2.59318	1	-0.843413	1.78915	1		-2.64858	2.59318	1	-0.843413	1.78915	1														-2	48	-2	2		0.046113	0.154524	0.0147122	0.37575		3.4521e-05	8.31866e-05	8.73779e-05
-1.47758	1.79451	0	-1.97895	1.57087	1		-1.47758	1.79451	0	-1.97895	1.57087	1														-1.88889	50	-1.88889	0		0.0285212	0.212559	0.0167979	0.288621		0.000188538	0.000679276	0.000340189
-1.22842	1.83076	1	-1.94172	1.75276	1		-1.22842	1.83076	1	-1.94172	1.75276	1														-1.77778	62	-1.77778	0		0.0454512	0.15589	0.0227347	0.268252		0.00018899	0.000405577	0.00182132
-2.64311	3.04739	1	-1.29651	1.97356	1		-2.64311	3.04739	1	-1.29651	1.97356	1														-1.66667	63	-1.66667	1		0.0352983	0.156361	0.0148167	0.25442		0.000161876	0.000479316	0.000586728
-2.3265	2.82992	1	2.10065	-2.37802	0		-2.3265	2.82992	1	2.10065	-2.37802	0														-1.55556	74	-1.55556	0		0.0233961	0.155226	0.0292875	0.17168		0.000174522	0.000512924	0.000208572
-0.903251	0.190287	0	1.70732	-2.47039	0		-0.903251	0.190287	0	1.70732	-2.47039	0														-1.44444	68	-1.44444	2		0.0747241	0.120767	0.0230852	0.22779		0.000106365	0.000139637	0.00136456
-2.08473	1.87795	1	1.90257	-2.38048	0		-2.08473	1.87795	1	1.90257	-2.38048	0														-1.33333	59	-1.33333	0		0.0289979	0.0773394	0.0165861	0.341498		0.000351014	0.000341629	0.00143751
-1.4408	2.02071	1	1.5402	-2.17649	0		-1.4408	2.02071	1	1.5402	-2.17649	0														-1.22222	85	-1.22222	0		0.0379383	0.262443	0.0210741	0.363196		5.07186e-05	0.000491369	0.000806635
-2.85793	-2.9402	1	0.069129	-0.195995	0		-2.85793	-2.9402	1	0.069129	-0.195995	0														-1.11111	83	-1.11111	0		0.0908656	0.0828884	0.0154058	0.342367		4.62677e-05	0.000297777	0.0011026
-1.38737	0.697499	0	-0.393801	0.063219	0		-1.38737	0.697499	0	-0.393801	0.063219	0														-1	81	-1	0		0.0376545	0.151854	0.0167875	0.245274		0.000260362	0.000328455	0.00167879
-1.30679	1.10882	0	-1.24407	2.10162	1		-1.30679	1.10882	0	-1.24407	2.10162	1														-0.888889	110	-0.888889	3		0.0675761	0.199824	0.0184441	0.247871		2.03567e-06	0.000456411	2.22315e-05
-1.48401	1.10658	0	-1.36256	2.17015	1		-1.48401	1.10658	0	-1.36256	2.17015	1														-0.777778	111	-0.777778	3		0.02533	0.118689	0.0140421	0.245451		2.44417e-05	0.000325809	0.000543506
-1.37509	1.01175	0	-1.28581	1.71634	1		-1.37509	1.01175	0	-1.28581	1.71634	1														-0.666667	120	-0.666667	3		0.0231568	0.201429	0.0157354	0.284623		1.94858e-05	0.00034752	0.000310129
-1.36639	1.56174	0	-2.03582	1.6626	1		-1.36639	1.56174	0	-2.03582	1.6626	1														-0.555556	132	-0.555556	15		0.0234014	0.0921311	0.0137483	0.340979		7.23338e-09	6.82934e-05	0.000569989
-2.9122	3.12397	1	-1.60847	1.73247	1		-2.9122	3.12397	1	-1.60847	1.73247	1														-0.444444	163	-0.444444	13		0.103901	0.222249	0.014238	0.373983		4.61212e-07	0.000574264	0.00017209
-1.85539	1.80516	1	-0.932584	2.04367	1		-1.85539	1.80516	1	-0.932584	2.04367	1														-0.333333	187	-0.333333	15		0.0323772	0.0867985	0.0145305	0.470727		1.34825e-05	0.000124378	0.000169763
-1.87796	2.90607	1	-1.84736	1.8308	1		-1.87796	2.90607	1	-1.84736	1.8308	1														-0.222222	175	-0.222222	24		0.141575	0.142245	0.0138542	0.456224		0.000274778	0.000276079	8.60223e-05
-2.39441	2.18209	1	-2.23895	1.56404	1		-2.39441	2.18209	1	-2.23895	1.56404	1														-0.111111	200	-0.111111	48		0.0911222	0.10135	0.0149613	0.361725		0.000482472	0.00026368	0.000545365
2.69579	-2.90238	1	-2.35713	1.38976	1		2.69579	-2.90238	1	-2.35713	1.38976	1														0	149	0	56		0.0337345	0.0895644	0.0155939	0.452039		0.000153883	0.00029092	0.000273236
-2.61798	3.0318	1	-0.832865	1.92349	1		-2.61798	3.0318	1	-0.832865	1.92349	1														0.111111	110	0.111111	111		0.0316553	0.168525	0.021877	0.23379		3.61439e-05	0.000178542	0.000968339
-1.30707	0.497179	0	-1.96683	1.82884	1		-1.30707	0.497179	0	-1.96683	1.82884	1														0.222222	14	0.222222	158		0.0836434	0.149166	0.0186545	0.236176		0.000472283	0.000648343	0.000218141
-2.91494	2.97642	1	-1.10763	2.14819	1		-2.91494	2.97642	1	-1.10763	2.14819	1														0.333333	13	0.333333	170		0.0421915	0.20039	0.0187595	0.304691		7.0422e-06	0.000234209	0.000153563
-2.53411	-2.8445	1	-2.30517	1.66885	1		-2.53411	-2.8445	1	-2.30517	1.66885	1														0.444444	2	0.444444	135		0.107908	0.128232	0.0198334	0.279309		0.000738328	0.000128903	9.68873e-05
-2.79576	2.75289	1	-0.729462	1.80904	1		-2.79576	2.75289	1	-0.729462	1.80904	1														0.555556	2	0.555556	114		0.0650464	0.0921769	0.013959	0.395867		0.000380661	0.00090244	0.000339522
-1.71654	0.767858	0	-1.56087	2.16122	1		-1.71654	0.767858	0	-1.56087	2.16122	1														0.666667	2	0.666667	120		0.0570477	0.111098	0.0146672	0.185858		3.96719e-05	0.00126483	9.19657e-05
-1.1006	1.05646	0	-0.683083	1.70134	1		-1.1006	1.05646	0	-0.683083	1.70134	1														0.777778	0	0.777778	113		0.086833	0.277519	0.0134067	0.325305		2.57883e-05	0.00252157	0.000246687
-2.70532	2.58671	1	-0.86537	2.02651	1		-2.70532	2.58671	1	-0.86537	2.02651	1														0.888889	2	0.888889	122		0.0232996	0.126315	0.0174288	0.298096		2.40792e-05	6.46487e-05	0.000521492
-2.56841	2.74638	1	-1.64283	2.07526	1		-2.56841	2.74638	1	-1.64283	2.07526	1														1	0	1	77		0.0302905	0.222937	0.017789	0.282134		4.50276e-06	0.000243565	0.000720691
-2.52326	-3.0273	1	-2.70196	1.15954	1		-2.52326	-3.0273	1	-2.70196	1.15954	1														1.11111	1	1.11111	75		0.029851	0.118852	0.0180198	0.310043		0.000152225	0.000409264	0.00125927
-2.91049	2.85009	1	-2.24651	1.3996	1		-2.91049	2.85009	1	-2.24651	1.3996	1														1.22222	2	1.22222	82		0.0304891	0.0959373	0.0191648	0.270725		4.08695e-07	0.000169926	0.000140134
-1.5111	0.94983	0	-1.91818	1.89541	1		-1.5111	0.94983	0	-1.91818	1.89541	1														1.33333	0	1.33333	64		0.024768	0.110602	0.013449	0.197729		1.7459e-06	0.000269009	0.000359176
2.78332	-2.87672	1	-2.01865	1.8662	1		2.78332	-2.87672	1	-2.01865	1.8662	1														1.44444	0	1.44444	64		0.0384561	0.282525	0.0203805	0.457378		1.46589e-05	0.000514983	0.000234582
-2.25117	3.07914	1	-1.20592	2.13852	1		-2.25117	3.07914	1	-1.20592	2.13852	1														1.55556	0	1.55556	47		0.0255	0.127719	0.015035	0.312825		8.54392e-06	0.000156879	0.00044622
-2.67491	2.52413	1	-0.692147	1.53553	1		-2.67491	2.52413	1	-0.692147	1.53553	1														1.66667	0	1.66667	51		0.118722	0.251965	0.019353	0.228512		2.00263e-05	0.000784483	0.000897008
-2.16996	2.2289	1	-2.5683	1.32479	1		-2.16996	2.2289	1	-2.5683	1.32479	1														1.77778	0	1.77778	45		0.0683735	0.123201	0.0137413	0.315529		0.000449587	3.67648e-05	0.000858455
-1.33132	2.65254	1	-2.12163	1.35409	1		-1.33132	2.65254	1	-2.12163	1.35409	1														1.88889	0	1.88889	45		0.114827	0.100254	0.013609	0.385508		0.000149744	0.000158009	0.000223027
-2.45282	2.82037	1	-2.07282	1.55921	1		-2.45282	2.82037	1	-2.07282	1.55921	1														2	1	2	45		0.0266557	0.191524	0.0167881	0.264081		4.12838e-05	5.87745e-05	0.000450672
-1.15188	1.14193	0	-0.73448	2.0621	1		-1.15188	1.14193	0	-0.73448	2.0621	1														2.11111	0	2.11111	34		0.0727627	0.163207	0.0224758	0.277172		0.000104052	0.0010077	0.00251113
-1.54581	2.16053	1	-2.07583	1.50365	1		-1.54581	2.16053	1	-2.07583	1.50365	1														2.22222	1	2.22222	36		0.0249101	0.205841	0.0167179	0.218452		4.83532e-05	0.00020655	0.000196457
-1.20039	0.213063	0	-2.19323	1.34904	1		-1.20039	0.213063	0	-2.19323	1.34904	1														2.33333	0	2.33333	27		0.0572418	0.194836	0.0157321	0.259795		2.10979e-05	0.000141353	0.000737579
-1.5265	1.41832	0	-2.59024	1.16812	1		-1.5265	1.41832	0	-2.59024	1.16812	1														2.44444	0	2.44444	26		0.114263	0.081178	0.0144425	0.274807		2.97594e-05	0.000588109	0.000582969
-2.82845	-3.0685	1	-2.67433	1.03216	1		-2.82845	-3.0685	1	-2.67433	1.03216	1														2.55556	0	2.55556	25		0.0290058	0.131856	0.0202473	0.456441		1.33869e-06	0.000251056	5.45666e-05
-1.16755	1.495	0	2.67988	-1.19162	0		-1.16755	1.495	0	2.67988	-1.19162	0														2.66667	1	2.66667	18		0.0288541	0.150547	0.0194006	0.440215		8.31124e-07	0.000165384	0.000316375
-2.79542	2.52508	1	2.7346	-0.963801	0		-2.79542	2.52508	1	2.7346	-0.963801	0														2.77778	1	2.77778	24		0.0651869	0.209057	0.0181019	0.422403		3.9344e-05	0.000274373	0.000919131
-1.53265	1.97212	1	2.75869	-1.12848	1		-1.53265	1.97212	1	2.75869	-1.12848	1														2.88889	0	2.88889	13		0.0240304	0.0881966	0.0135687	0.226091		1.28119e-05	0.000201756	0.000848528
-1.54172	0.615455	0	-2.37528	-0.971636	1		-1.54172	0.615455	0	-2.37528	-0.971636	1														3	0	3	24		0.196976	0.194911	0.0215171	0.292291		0.00214966	0.000817448	0.00127869
-1.63456	1.88144	1	-2.34231	-0.846718	1		-1.63456	1.88144	1	-2.34231	-0.846718	1														3.11111	0	3.11111	9		0.023926	0.182803	0.0127965	0.322411		5.51667e-06	0.00451372	0.00022181
-3.07649	3.04798	1	-1.69312	1.62926	1		-3.07649	3.04798	1	-1.69312	1.62926	1														3.22222	0	3.22222	10		0.0220613	0.133719	0.0124783	0.457064		0.000103202	0.00032408	0.000401593
2.78358	-3.0226	1	-1.11871	2.27245	1		2.78358	-3.0226	1	-1.11871	2.27245	1														3.33333	0	3.33333	8		0.0563794	0.0954527	0.0171938	0.224658		3.74845e-05	4.38412e-05	0.000360954
-1.39806	0.569918	0	-1.94467	1.48132	1		-1.39806	0.569918	0	-1.94467	1.48132	1														3.44444	1	3.44444	11		0.0295291	0.241678	0.0173881	0.391955		3.26382e-08	0.000409402	1.67672e-05
-1.22434	0.816928	0	2.9951	-0.569455	0		-1.22434	0.816928	0	2.9951	-0.569455	0														3.55556	1	3.55556	6		0.0248391	0.14111	0.0149133	0.178678		0.000165663	0.0011303	0.000438285
-1.73278	2.17652	1	-3.13749	0.776584	0		-1.73278	2.17652	1	-3.13749	0.776584	0														3.66667	0	3.66667	4		0.0561968	0.109873	0.0181276	0.202663		4.23045e-05	0.000138559	2.19824e-05
-2.29198	2.65605	1	-0.536994	1.81321	1		-2.29198	2.65605	1	-0.536994	1.81321	1														3.77778	1	3.77778	6		0.0286944	0.0808898	0.0164012	0.244468		0.000109038	0.000212722	0.00171671
-1.67076	2.91954	1	-2.28829	1.29956	1		-1.67076	2.91954	1	-2.28829	1.29956	1														3.88889	0	3.88889	7		0.0641293	0.19983	0.0136671	0.248281		4.41604e-07	0.00020271	0.000286068
-2.72526	3.07603	1	-1.33563	2.27633	1		-2.72526	3.07603	1	-1.33563	2.27633	1														4	0	4	5		0.0598802	0.295757	0.0147515	0.198429		3.53411e-05	0.00059992	0.000246142
-2.9274	2.88195	1	-1.81135	-1.36006	1		-2.9274	2.88195	1	-1.81135	-1.36006	1														4.11111	0	4.11111	1		0.0521867	0.108882	0.0192435	0.221328		1.34812e-05	0.000869462	0.000420847
-2.39361	2.87277	1	-2.44381	1.32852	1		-2.39361	2.87277	1	-2.44381	1.32852	1														4.22222	0	4.22222	4		0.0250891	0.148159	0.0151994	0.227949		8.72103e-06	0.000829082	0.000335399
-2.32761	2.37494	1	3.09951	-0.621757	1		-2.32761	2.37494	1	3.09951	-0.621757	1														4.33333	0	4.33333	2		0.0667367	0.192208	0.0232578	0.171752		3.41089e-05	9.41405e-05	0.00202382
-2.59025	2.92672	1	-3.01488	-0.626252	1		-2.59025	2.92672	1	-3.01488	-0.626252	1														4.44444	1	4.44444	0		0.0490466	0.122859	0.0215971	0.38601		3.3256e-09	0.000247256	0.000913078
-1.27766	0.571539	0	-2.83392	-0.630833	1		-1.27766	0.571539	0	-2.83392	-0.630833	1														4.55556	0	4.55556	0		0.154204	0.0861164	0.0139933	0.251064		0.000320239	0.000263128	0.000289002
-2.609	2.33249	1	-2.59389	-0.713128	1		-2.609	2.33249	1	-2.59389	-0.713128	1														4.66667	1	4.66667	6		0.0603627	0.138551	0.0148336	0.324042		0.000147327	0.00242833	0.000571639
-2.24541	2.77603	1	-2.6712	-0.655636	1		-2.24541	2.77603	1	-2.6712	-0.655636	1														4.77778	1	4.77778	0		0.0329039	0.10707	0.015141	0.240123		5.20994e-05	0.000286669	0.000733395
-2.79388	2.51914	1	-2.63686	-0.869576	1		-2.79388	2.51914	1	-2.63686	-0.869576	1														4.88889	0	4.88889	2		0.0357846	0.200383	0.0164927	0.413501		1.03284e-05	0.000595656	0.00105844
-2.89055	2.87507	1	-2.41371	-0.826612	1		-2.89055	2.87507	1	-2.41371	-0.826612	1														5		5			0.0232788	0.117228	0.0160181	0.348736		4.14795e-05	0.000937456	3.07588e-06
-2.09891	2.62997	1	-1.05409	1.62813	1		-2.09891	2.62997	1	-1.05409	1.62813	1																			0.0266154	0.141097	0.0253952	0.413624		7.34448e-06	0.000490964	0.000864277
-1.63977	2.52371	1	-2.99727	-0.665975	1		-1.63977	2.52371	1	-2.99727	-0.665975	1																			0.0467755	0.242468	0.0237443	0.200288		0.000146571	0.00231002	0.000216262
-1.45679	1.00769	0	-2.88081	-0.550787	1		-1.45679	1.00769	0	-2.88081	-0.550787	1																			0.044299	0.127412	0.0152205	0.236957		2.02425e-06	0.00132841	0.00061607
3.08076	-3.07476	1	-2.69859	-0.597274	1		3.08076	-3.07476	1	-2.69859	-0.597274	1																			0.0644779	0.173924	0.0197056	0.309509		0.000119388	0.000377692	0.000517776
-1.31842	1.56423	0	-0.377236	-0.960361	0		-1.31842	1.56423	0	-0.377236	-0.960361	0																			0.0262191	0.146529	0.0167513	0.493658		5.45825e-05	0.000337802	0.000600718
-2.14165	2.54382	1	-0.195978	-0.863017	0		-2.14165	2.54382	1	-0.195978	-0.863017	0																			0.144968	0.0986026	0.012856	0.261603		3.56603e-05	0.00129338	0.000244254
-0.969172	0.356436	0	-2.99067	0.799868	1		-0.969172	0.356436	0	-2.99067	0.799868	1																			0.0237341	0.255503	0.0136929	0.226522		5.10292e-07	0.000795102	0.000109673
-1.94126	2.34247	1	-3.11359	0.88701	1		-1.94126	2.34247	1	-3.11359	0.88701	1																			0.0439649	0.159266	0.0157022	0.199784		0.000263458	0.000152347	0.000179884
-1.23901	1.01875	0	-1.00247	2.13741	1		-1.23901	1.01875	0	-1.00247	2.13741	1																			0.028921	0.0816845	0.0160676	0.318434		1.68232e-05	0.000759617	0.000377515
-1.61948	0.849039	0	-1.63803	2.18527	1		-1.61948	0.849039	0	-1.63803	2.18527	1
3.1374	2.63813	1	-0.922197	1.60625	1		3.1374	2.63813	1	-0.922197	1.60625	1
-1.33144	1.20629	0	-2.25613	-1.05276	1		-1.33144	1.20629	0	-2.25613	-1.05276	1
-1.83021	1.05437	0	-0.752277	1.96033	1		-1.83021	1.05437	0	-0.752277	1.96033	1
-3.13955	-3.13505	1	-0.581271	1.89892	1		-3.13955	-3.13505	1	-0.581271	1.89892	1
-1.21884	0.098581	0	-2.71704	-0.939922	1		-1.21884	0.098581	0	-2.71704	-0.939922	1
-2.10802	2.70463	1	-2.85712	1.02196	1		-2.10802	2.70463	1	-2.85712	1.02196	1
-1.29416	0.75804	0	-2.95401	0.93993	1		-1.29416	0.75804	0	-2.95401	0.93993	1
-1.21085	0.299184	0	-2.95789	1.05565	1		-1.21085	0.299184	0	-2.95789	1.05565	1
-1.53097	1.56086	0	-2.67294	0.976807	1		-1.53097	1.56086	0	-2.67294	0.976807	1
-1.43238	0.775873	0	-1.46022	2.2021	1		-1.43238	0.775873	0	-1.46022	2.2021	1
-1.40779	0.602452	0	-2.78743	0.975881	1		-1.40779	0.602452	0	-2.78743	0.975881	1
-1.35381	0.916708	0	-0.759383	1.58585	1		-1.35381	0.916708	0	-0.759383	1.58585	1
-1.32725	2.11478	1	-0.559164	1.60204	1		-1.32725	2.11478	1	-0.559164	1.60204	1
3.11824	3.00284	1	-1.84436	1.50089	1		3.11824	3.00284	1	-1.84436	1.50089	1
-2.73881	2.97557	1	-2.24425	-0.90421	1		-2.73881	2.97557	1	-2.24425	-0.90421	1
-1.47527	0.670328	0	-0.623144	1.71338	1		-1.47527	0.670328	0	-0.623144	1.71338	1
-1.50919	1.70095	0	-1.2555	2.27574	1		-1.50919	1.70095	0	-1.2555	2.27574	1
-2.78922	2.335	1	-1.76692	2.02331	1		-2.78922	2.335	1	-1.76692	2.02331	1
-2.44445	3.00264	1	-2.17078	1.25259	1		-2.44445	3.00264	1	-2.17078	1.25259	1
-1.97492	2.69317	1	2.59417	-0.924395	1		-1.97492	2.69317	1	2.59417	-0.924395	1
-2.39067	2.94075	1	2.96342	-0.646778	1		-2.39067	2.94075	1	2.96342	-0.646778	1
-2.32988	2.16192	1	-2.29174	1.50928	1		-2.32988	2.16192	1	-2.29174	1.50928	1
-1.52972	0.23964	0	2.41685	-1.13729	0		-1.52972	0.23964	0	2.41685	-1.13729	0
-2.74906	1.96227	1	2.31227	-0.894073	0		-2.74906	1.96227	1	2.31227	-0.894073	0
-1.08531	1.23259	0	2.49027	-0.407109	0		-1.08531	1.23259	0	2.49027	-0.407109	0
-1.25836	2.78431	1	1.51872	-1.98787	0		-1.25836	2.78431	1	1.51872	-1.98787	0
-1.38776	0.597543	0	2.10664	-2.05961	0		-1.38776	0.597543	0	2.10664	-2.05961	0
-1.04955	0.931216	0	2.5279	-2.05428	0		-1.04955	0.931216	0	2.5279	-2.05428	0
-1.29179	1.00789	0	2.311	-2.28007	0		-1.29179	1.00789	0	2.311	-2.28007	0
-1.57646	1.03978	0	-2.63796	1.27403	1		-1.57646	1.03978	0	-2.63796	1.27403	1
-1.97888	0.812489	0	-2.48472	0.96743	1		-1.97888	0.812489	0	-2.48472	0.96743	1
-1.71589	0.645685	0	-0.380477	-0.525564	0		-1.71589	0.645685	0	-0.380477	-0.525564	0
3.11378	3.11818	1	-2.01623	1.89611	1		3.11378	3.11818	1	-2.01623	1.89611	1
-1.6451	1.11659	0	-2.44372	1.12355	1		-1.6451	1.11659	0	-2.44372	1.12355	1
-1.9605	2.56499	1	2.68847	-1.67092	0		-1.9605	2.56499	1	2.68847	-1.67092	0
-2.86914	2.28585	1	2.66051	-1.47871	0		-2.86914	2.28585	1	2.66051	-1.47871	0
-1.15815	0.714793	0	2.45003	-1.41825	0		-1.15815	0.714793	0	2.45003	-1.41825	0
-2.75502	-2.56803	1	2.22555	-1.13173	0		-2.75502	-2.56803	1	2.22555	-1.13173	0
-1.13024	0.691663	0	1.97246	-1.12001	0		-1.13024	0.691663	0	1.97246	-1.12001	0
-1.18669	0.766588	0	1.87914	-1.24488	0		-1.18669	0.766588	0	1.87914	-1.24488	0
-1.36366	2.2086	1	2.27237	-0.800463	0		-1.36366	2.2086	1	2.27237	-0.800463	0
-1.98601	1.56795	1	2.69001	-0.601802	0		-1.98601	1.56795	1	2.69001	-0.601802	0
-2.36768	-2.5259	1	2.79165	-0.431865	0		-2.36768	-2.5259	1	2.79165	-0.431865	0
-0.872439	1.88502	0	3.13415	-0.77332	1		-0.872439	1.88502	0	3.13415	-0.77332	1
-1.16888	1.24246	0	-2.35902	1.22618	1		-1.16888	1.24246	0	-2.35902	1.22618	1
-2.83465	2.93724	1	-2.42721	1.24933	1		-2.83465	2.93724	1	-2.42721	1.24933	1
-2.50639	2.86172	1	-2.81857	1.14748	1		-2.50639	2.86172	1	-2.81857	1.14748	1
-2.74219	2.92409	1	-2.81314	-0.915626	1		-2.74219	2.92409	1	-2.81314	-0.915626	1
-2.54085	2.8565	1	-2.9531	-0.517758	1		-2.54085	2.8565	1	-2.9531	-0.517758	1
-1.53851	0.907446	0	2.9893	-0.41978	0		-1.53851	0.907446	0	2.9893	-0.41978	0
-1.35883	0.398776	0	3.09429	-0.665433	1		-1.35883	0.398776	0	3.09429	-0.665433	1
-1.58034	1.11019	0	-3.04686	-0.749059	1		-1.58034	1.11019	0	-3.04686	-0.749059	1
-1.34067	1.23966	0	-2.51186	1.40385	1		-1.34067	1.23966	0	-2.51186	1.40385	1
-1.51636	0.600165	0	-0.499543	1.9267	1		-1.51636	0.600165	0	-0.499543	1.9267	1
-1.31763	1.00394	0	2.87753	-0.758292	1		-1.31763	1.00394	0	2.87753	-0.758292	1
-1.3618	2.81423	1	2.61717	-0.389319	0		-1.3618	2.81423	1	2.61717	-0.389319	0
-1.06248	0.780074	0	-2.61781	1.03994	1		-1.06248	0.780074	0	-2.61781	1.03994	1
-1.838	0.768253	0	-2.63019	-0.616679	1		-1.838	0.768253	0	-2.63019	-0.616679	1
-1.30733	0.871158	0	-1.46101	1.62399	1		-1.30733	0.871158	0	-1.46101	1.62399	1
-2.02556	2.24966	1	-2.85198	0.874997	1		-2.02556	2.24966	1	-2.85198	0.874997	1
-2.74382	2.58208	1	2.38827	-1.87835	0		-2.74382	2.58208	1	2.38827	-1.87835	0
-2.57741	-3.05189	1	2.8716	-1.27217	0		-2.57741	-3.05189	1	2.8716	-1.27217	0
-1.42857	1.41911	0	2.77223	-1.08601	0		-1.42857	1.41911	0	2.77223	-1.08601	0
-2.99589	3.12331	1	-2.8693	-0.783483	1		-2.99589	3.12331	1	-2.8693	-0.783483	1
-2.19711	2.3469	1	-3.09807	-0.768762	1		-2.19711	2.3469	1	-3.09807	-0.768762	1
-1.11512	0.062268	0	-2.67323	-0.761606	1		-1.11512	0.062268	0	-2.67323	-0.761606	1
-1.09984	1.11127	0	-1.16701	1.61423	1		-1.09984	1.11127	0	-1.16701	1.61423	1
-2.21526	2.75868	1	-0.11752	-1.03676	0		-2.21526	2.75868	1	-0.11752	-1.03676	0
-2.93948	2.91178	1	0.036064	-0.909092	0		-2.93948	2.91178	1	0.036064	-0.909092	0
-2.85932	2.68307	1	-0.413161	-0.638825	0		-2.85932	2.68307	1	-0.413161	-0.638825	0
-1.60137	1.12994	0	-2.39893	-0.652341	1		-1.60137	1.12994	0	-2.39893	-0.652341	1
-1.38367	0.412397	0	-1.96172	-1.10003	1		-1.38367	0.412397	0	-1.96172	-1.10003	1
-2.72311	2.9669	1	-2.10636	-1.07544	1		-2.72311	2.9669	1	-2.10636	-1.07544	1
-2.52913	2.80678	1	-0.875384	2.13706	1		-2.52913	2.80678	1	-0.875384	2.13706	1
-2.55225	2.52777	1	2.38922	-1.94806	0		-2.55225	2.52777	1	2.38922	-1.94806	0
-2.84972	3.11586	1	2.28853	-1.99781	0		-2.84972	3.11586	1	2.28853	-1.99781	0
-1.51889	0.118287	0	2.17532	-1.97292	0		-1.51889	0.118287	0	2.17532	-1.97292	0
-1.25832	1.71834	0	2.13218	-1.89763	0		-1.25832	1.71834	0	2.13218	-1.89763	0
2.69639	-1.31288	1	2.4845	-1.66907	0		2.69639	-1.31288	1	2.4845	-1.66907	0
-2.19035	3.00451	1	2.24076	-1.79859	0		-2.19035	3.00451	1	2.24076	-1.79859	0
-2.78759	3.04988	1	2.27868	-2.10394	0		-2.78759	3.04988	1	2.27868	-2.10394	0
-2.55814	-2.98198	1	-0.574692	-0.649622	0		-2.55814	-2.98198	1	-0.574692	-0.649622	0
-2.89939	2.55471	1	-1.60823	-1.44121	1		-2.89939	2.55471	1	-1.60823	-1.44121	1
-2.44867	2.70976	1	2.59316	-0.636483	0		-2.44867	2.70976	1	2.59316	-0.636483	0
-2.43131	2.96909	1	1.58978	-1.75267	0		-2.43131	2.96909	1	1.58978	-1.75267	0
-2.67048	3.10414	1	1.82451	-1.86914	0		-2.67048	3.10414	1	1.82451	-1.86914	0
-2.10841	0.663556	0	2.23103	-2.0439	0		-2.10841	0.663556	0	2.23103	-2.0439	0
-1.95321	2.5286	1	2.40462	-2.08292	0		-1.95321	2.5286	1	2.40462	-2.08292	0
-1.18485	0.468186	0	-2.24644	-0.772104	1		-1.18485	0.468186	0	-2.24644	-0.772104	1
-2.75603	-2.9304	1	-1.41295	2.26588	1		-2.75603	-2.9304	1	-1.41295	2.26588	1
-2.21169	2.76818	1	-2.51711	1.39719	1		-2.21169	2.76818	1	-2.51711	1.39719	1
-1.38586	0.392493	0	-0.559267	-0.242868	0		-1.38586	0.392493	0	-0.559267	-0.242868	0
-2.92594	-2.78901	1	-1.5429	1.62425	1		-2.92594	-2.78901	1	-1.5429	1.62425	1
-2.7371	3.13639	1	-1.97182	1.29359	1		-2.7371	3.13639	1	-1.97182	1.29359	1
-1.6295	1.90126	1	2.35565	-2.23665	0		-1.6295	1.90126	1	2.35565	-2.23665	0
-1.22168	0.151503	0	-0.211144	1.47287	0		-1.22168	0.151503	0	-0.211144	1.47287	0
-1.58131	2.01939	1	-1.88681	-1.17084	1		-1.58131	2.01939	1	-1.88681	-1.17084	1
-1.55704	1.00734	0	-2.08195	-1.18955	1		-1.55704	1.00734	0	-2.08195	-1.18955	1
-1.57601	1.05709	0	-2.14169	-1.13944	1		-1.57601	1.05709	0	-2.14169	-1.13944	1
-1.36701	0.895117	0	3.02663	-0.476359	0		-1.36701	0.895117	0	3.02663	-0.476359	0
-1.65644	1.33216	0	-0.377123	1.84295	1		-1.65644	1.33216	0	-0.377123	1.84295	1
-2.7596	2.14299	1	2.20445	-2.17549	0		-2.7596	2.14299	1	2.20445	-2.17549	0
-2.03993	2.65476	1	1.92346	-2.13615	0		-2.03993	2.65476	1	1.92346	-2.13615	0
-1.21375	2.117	1	2.44784	-1.52902	0		-1.21375	2.117	1	2.44784	-1.52902	0
-3.12888	3.11077	1	2.09729	-1.38984	0		-3.12888	3.11077	1	2.09729	-1.38984	0
-1.82312	0.420977	0	1.92665	-0.977073	0		-1.82312	0.420977	0	1.92665	-0.977073	0
-2.36247	2.54334	1	2.15226	-0.864304	0		-2.36247	2.54334	1	2.15226	-0.864304	0
-2.94059	2.67461	1	2.19763	-0.726174	0		-2.94059	2.67461	1	2.19763	-0.726174	0
-1.36316	2.36224	1	2.30396	-0.701418	0		-1.36316	2.36224	1	2.30396	-0.701418	0
-1.41546	1.03266	0	1.41729	-2.75564	0		-1.41546	1.03266	0	1.41729	-2.75564	0
-1.2653	0.999987	0	1.25033	-2.75427	0		-1.2653	0.999987	0	1.25033	-2.75427	0
-1.09263	1.61337	0	1.41145	-2.6383	0		-1.09263	1.61337	0	1.41145	-2.6383	0
-1.45562	1.62646	0	1.32819	-2.56955	0		-1.45562	1.62646	0	1.32819	-2.56955	0
-1.47278	0.317543	0	1.62871	-2.44025	0		-1.47278	0.317543	0	1.62871	-2.44025	0
-1.43811	1.30062	0	1.85032	-2.04856	0		-1.43811	1.30062	0	1.85032	-2.04856	0
-1.43846	0.863362	0	1.70505	-2.26245	0		-1.43846	0.863362	0	1.70505	-2.26245	0
-1.61544	1.11773	0	1.49125	-2.48535	0		-1.61544	1.11773	0	1.49125	-2.48535	0
-1.37556	1.18146	0	1.69864	-2.07087	0		-1.37556	1.18146	0	1.69864	-2.07087	0
-1.68203	2.74713	1	1.72856	-1.96076	0		-1.68203	2.74713	1	1.72856	-1.96076	0
-2.84468	3.04449	1	1.96558	-1.80414	0		-2.84468	3.04449	1	1.96558	-1.80414	0
-1.64181	1.11915	0	1.94139	-1.62844	0		-1.64181	1.11915	0	1.94139	-1.62844	0
-1.64081	0.805805	0	2.26259	-1.86878	0		-1.64081	0.805805	0	2.26259	-1.86878	0
-2.31698	-3.105	1	2.13451	-2.1903	0		-2.31698	-3.105	1	2.13451	-2.1903	0
-1.3637	1.25704	0	-2.3915	1.51665	1		-1.3637	1.25704	0	-2.3915	1.51665	1
-2.61766	2.632	1	-0.26491	-1.1004	0		-2.61766	2.632	1	-0.26491	-1.1004	0
-1.51201	1.84013	1	-0.078104	-0.970573	0		-1.51201	1.84013	1	-0.078104	-0.970573	0
-3.10553	3.08654	1	2.37508	-1.67825	0		-3.10553	3.08654	1	2.37508	-1.67825	0
-2.7171	2.39839	1	2.2405	-1.57054	0		-2.7171	2.39839	1	2.2405	-1.57054	0
-1.32542	2.62969	1	1.93063	-1.41255	0		-1.32542	2.62969	1	1.93063	-1.41255	0
-1.81145	2.79505	1	1.86027	-1.89379	0		-1.81145	2.79505	1	1.86027	-1.89379	0
-1.22035	0.307614	0	2.02315	-1.65169	0		-1.22035	0.307614	0	2.02315	-1.65169	0
-0.997679	1.84056	0	1.87934	-1.43063	0		-0.997679	1.84056	0	1.87934	-1.43063	0
-1.29697	0.798611	0	2.11628	-1.11875	0		-1.29697	0.798611	0	2.11628	-1.11875	0
-1.40374	1.58798	0	2.06483	-0.486393	0		-1.40374	1.58798	0	2.06483	-0.486393	0
-0.971391	1.78118	0	1.93185	-0.740949	0		-0.971391	1.78118	0	1.93185	-0.740949	0
-1.26789	2.17074	1	2.19596	-1.06505	0		-1.26789	2.17074	1	2.19596	-1.06505	0
-0.853269	-0.230532	0	1.75758	-1.3132	0		-0.853269	-0.230532	0	1.75758	-1.3132	0
-1.25272	1.01463	0	1.7289	-1.46694	0		-1.25272	1.01463	0	1.7289	-1.46694	0
-1.23065	1.21025	0	1.42944	-2.05021	0		-1.23065	1.21025	0	1.42944	-2.05021	0
-0.943195	1.50144	0	1.30078	-1.86538	0		-0.943195	1.50144	0	1.30078	-1.86538	0
-1.48111	2.30774	1	1.73602	-1.71948	0		-1.48111	2.30774	1	1.73602	-1.71948	0
-2.07566	2.72519	1	-0.129838	-0.564668	0		-2.07566	2.72519	1	-0.129838	-0.564668	0
-2.68991	2.28925	1	-0.678263	-0.313402	0		-2.68991	2.28925	1	-0.678263	-0.313402	0
-2.68923	3.1314	1	3.09904	0.771464	1		-2.68923	3.1314	1	3.09904	0.771464	1
-2.72274	-2.79081	1	1.81161	-2.82576	0		-2.72274	-2.79081	1	1.81161	-2.82576	0
-1.69399	1.98277	1	2.02175	-2.67517	0		-1.69399	1.98277	1	2.02175	-2.67517	0
-2.51979	-3.05936	1	2.20581	-2.56409	0		-2.51979	-3.05936	1	2.20581	-2.56409	0
-1.653	2.93599	1	2.33607	-2.47659	0		-1.653	2.93599	1	2.33607	-2.47659	0
-0.892762	0.088164	0	-2.28336	-0.738983	1		-0.892762	0.088164	0	-2.28336	-0.738983	1
-1.48567	0.925309	0	-0.92258	2.28622	1		-1.48567	0.925309	0	-0.92258	2.28622	1
-1.75672	2.04703	1	-0.660055	1.47407	1		-1.75672	2.04703	1	-0.660055	1.47407	1
-2.19006	1.99142	1	-1.28519	1.57026	1		-2.19006	1.99142	1	-1.28519	1.57026	1
-2.37876	-3.0518	1	2.56707	-1.85103	0		-2.37876	-3.0518	1	2.56707	-1.85103	0
-2.58117	2.34931	1	-0.560068	2.03254	1		-2.58117	2.34931	1	-0.560068	2.03254	1
-2.9359	-2.88829	1	-2.51026	-1.12048	1		-2.9359	-2.88829	1	-2.51026	-1.12048	1
-2.00889	-2.72	1	-2.55663	-0.958472	1		-2.00889	-2.72	1	-2.55663	-0.958472	1
-1.48301	1.84864	0	-3.03177	-0.460589	1		-1.48301	1.84864	0	-3.03177	-0.460589	1
-2.31521	2.38399	1	2.82562	-0.607222	0		-2.31521	2.38399	1	2.82562	-0.607222	0
-1.51763	0.903591	0	2.55305	-0.79224	0		-1.51763	0.903591	0	2.55305	-0.79224	0
-1.18827	0.100399	0	2.66385	-0.794486	0		-1.18827	0.100399	0	2.66385	-0.794486	0
-1.96084	2.64367	1	-2.15194	1.77053	1		-1.96084	2.64367	1	-2.15194	1.77053	1
-1.37897	2.66695	1	-0.624835	1.48183	1		-1.37897	2.66695	1	-0.624835	1.48183	1
-1.39245	2.39089	1	-2.41287	-0.942309	1		-1.39245	2.39089	1	-2.41287	-0.942309	1
-2.17574	2.5162	1	-2.40248	-0.54914	1		-2.17574	2.5162	1	-2.40248	-0.54914	1
-2.35823	2.32394	1	-0.746816	-0.247044	0		-2.35823	2.32394	1	-0.746816	-0.247044	0
-1.42855	0.82146	0	-0.691275	-0.377543	0		-1.42855	0.82146	0	-0.691275	-0.377543	0
-1.56651	1.17913	0	-2.2911	-1.05033	1		-1.56651	1.17913	0	-2.2911	-1.05033	1
-2.55433	-2.79108	1	2.10175	-2.8092	0		-2.55433	-2.79108	1	2.10175	-2.8092	0
-2.72642	2.97058	1	2.14595	-2.80546	0		-2.72642	2.97058	1	2.14595	-2.80546	0
-2.5984	3.02801	1	1.77208	-2.70386	0		-2.5984	3.02801	1	1.77208	-2.70386	0
-2.73504	-3.12127	1	1.95723	-2.69137	0		-2.73504	-3.12127	1	1.95723	-2.69137	0
-1.47767	0.594877	0	2.00189	-2.08793	0		-1.47767	0.594877	0	2.00189	-2.08793	0
-1.16835	0.617347	0	-0.498588	-0.860851	0		-1.16835	0.617347	0	-0.498588	-0.860851	0
-1.28182	-0.006377	0	-0.769939	-0.070362	0		-1.28182	-0.006377	0	-0.769939	-0.070362	0
-1.17556	2.51847	1	2.8321	-1.59649	0		-1.17556	2.51847	1	2.8321	-1.59649	0
-1.40554	1.43542	0	2.58722	-1.07157	0		-1.40554	1.43542	0	2.58722	-1.07157	0
-2.04053	3.00833	1	2.64281	-0.406053	0		-2.04053	3.00833	1	2.64281	-0.406053	0
-2.79919	-2.96438	1	-2.99502	-0.499291	1		-2.79919	-2.96438	1	-2.99502	-0.499291	1
-2.86078	-2.79549	1	1.95673	-2.53358	0		-2.86078	-2.79549	1	1.95673	-2.53358	0
-1.21498	0.2176	0	1.76036	-2.62431	0		-1.21498	0.2176	0	1.76036	-2.62431	0
-2.36726	-2.96884	1	1.68654	-2.58642	0		-2.36726	-2.96884	1	1.68654	-2.58642	0
-2.98305	-3.03354	1	1.83068	-2.338	0		-2.98305	-3.03354	1	1.83068	-2.338	0
-1.85382	1.44499	0	1.89513	-2.43504	0		-1.85382	1.44499	0	1.89513	-2.43504	0
-2.85515	2.6971	1	-0.4463	-1.00673	0		-2.85515	2.6971	1	-0.4463	-1.00673	0
-1.38857	0.395603	0	-0.239213	-1.20868	0		-1.38857	0.395603	0	-0.239213	-1.20868	0
-1.7473	1.95893	1	-0.536515	-0.324612	0		-1.7473	1.95893	1	-0.536515	-0.324612	0
-1.47597	0.68883	0	0.063854	-0.539908	0		-1.47597	0.68883	0	0.063854	-0.539908	0
-1.17852	1.22728	0	0.033852	-0.43286	0		-1.17852	1.22728	0	0.033852	-0.43286	0
-1.8271	2.82713	1	1.81943	-2.46098	0		-1.8271	2.82713	1	1.81943	-2.46098	0
-2.77617	3.08306	1	2.03582	-2.43978	0		-2.77617	3.08306	1	2.03582	-2.43978	0
-2.466	2.9205	1	2.20846	-2.30397	0		-2.466	2.9205	1	2.20846	-2.30397	0
-2.50296	2.10082	1	-0.402938	1.5595	0		-2.50296	2.10082	1	-0.402938	1.5595	0
-1.45358	-0.332686	0	2.44404	-0.616983	0		-1.45358	-0.332686	0	2.44404	-0.616983	0
-2.93719	2.19088	1	1.42143	-2.14219	0		-2.93719	2.19088	1	1.42143	-2.14219	0
-1.63241	1.03593	0	1.77367	-1.62831	0		-1.63241	1.03593	0	1.77367	-1.62831	0
-2.77234	2.79713	1	1.95768	-1.3453	0		-2.77234	2.79713	1	1.95768	-1.3453	0
-1.52935	2.60659	1	2.22039	-1.2796	0		-1.52935	2.60659	1	2.22039	-1.2796	0
-1.24526	0.384348	0	1.803	-2.15413	0		-1.24526	0.384348	0	1.803	-2.15413	0
-1.44978	0.507882	0	-0.491082	1.63805	1		-1.44978	0.507882	0	-0.491082	1.63805	1
-0.943325	0.880862	0	-2.77132	-0.468287	1		-0.943325	0.880862	0	-2.77132	-0.468287	1
-1.04725	0.824026	0	-2.93478	-0.816007	1		-1.04725	0.824026	0	-2.93478	-0.816007	1
-2.47474	2.71265	1	3.1371	0.748348	1		-2.47474	2.71265	1	3.1371	0.748348	1
-1.41709	1.01818	0	1.98882	-2.8102	0		-1.41709	1.01818	0	1.98882	-2.8102	0
-1.39639	1.21217	0	2.08328	-2.97722	0		-1.39639	1.21217	0	2.08328	-2.97722	0
-1.21934	2.40816	1	1.64965	-2.85535	0		-1.21934	2.40816	1	1.64965	-2.85535	0
-1.35535	0.852276	0	1.53161	3.09029	0		-1.35535	0.852276	0	1.53161	3.09029	0
-0.914017	0.282019	0	1.40772	-3.0588	0		-0.914017	0.282019	0	1.40772	-3.0588	0
-1.28979	1.21073	0	1.46175	-2.90712	0		-1.28979	1.21073	0	1.46175	-2.90712	0
-1.38606	1.71653	0	1.52883	-2.35162	0		-1.38606	1.71653	0	1.52883	-2.35162	0
-1.40766	0.735402	0	1.25793	-2.92763	0		-1.40766	0.735402	0	1.25793	-2.92763	0
-1.41428	1.74314	0	0.922805	-2.74391	1		-1.41428	1.74314	0	0.922805	-2.74391	1
-1.52526	1.00726	0	1.5813	-2.71214	0		-1.52526	1.00726	0	1.5813	-2.71214	0
-3.04503	2.7864	1	1.71218	-3.06299	0		-3.04503	2.7864	1	1.71218	-3.06299	0
-1.38552	0.574561	0	1.90601	3.10317	0		-1.38552	0.574561	0	1.90601	3.10317	0
-1.45751	1.59928	0	2.58932	-1.57769	0		-1.45751	1.59928	0	2.58932	-1.57769	0
-1.44946	2.67451	1	2.42194	-0.874105	0		-1.44946	2.67451	1	2.42194	-0.874105	0
-2.38029	2.91214	1	-2.69375	-0.389987	1		-2.38029	2.91214	1	-2.69375	-0.389987	1
-2.87874	2.90128	1	-2.08217	-0.989985	1		-2.87874	2.90128	1	-2.08217	-0.989985	1
-1.66588	2.4483	1	-0.027982	-0.563363	0		-1.66588	2.4483	1	-0.027982	-0.563363	0
-1.42418	0.403818	0	0.254117	-0.793341	0		-1.42418	0.403818	0	0.254117	-0.793341	0
-2.77131	2.99093	1	0.110669	-0.829691	0		-2.77131	2.99093	1	0.110669	-0.829691	0
-1.12563	0.686953	0	1.70879	-2.23847	0		-1.12563	0.686953	0	1.70879	-2.23847	0
-1.77162	1.06472	0	1.67728	-2.67977	0		-1.77162	1.06472	0	1.67728	-2.67977	0
-1.71153	2.04256	1	1.31115	-2.70526	0		-1.71153	2.04256	1	1.31115	-2.70526	0
-2.61906	2.37088	1	1.57513	-2.58822	0		-2.61906	2.37088	1	1.57513	-2.58822	0
-2.55138	2.61074	1	2.32206	-1.60237	0		-2.55138	2.61074	1	2.32206	-1.60237	0
-2.92767	-3.05732	1	2.60397	-1.49334	0		-2.92767	-3.05732	1	2.60397	-1.49334	0
-1.47792	2.75326	1	2.57055	-1.24353	0		-1.47792	2.75326	1	2.57055	-1.24353	0
-1.89255	0.735487	0	2.88548	-0.899159	0		-1.89255	0.735487	0	2.88548	-0.899159	0
-1.56727	0.235702	0	2.66344	-1.34167	0		-1.56727	0.235702	0	2.66344	-1.34167	0
3.01054	2.95603	1	1.89725	-1.63474	0		3.01054	2.95603	1	1.89725	-1.63474	0
-0.606767	-0.833906	0	2.06725	-0.668478	0		-0.606767	-0.833906	0	2.06725	-0.668478	0
-1.93449	1.63101	1	2.17525	-0.572278	0		-1.93449	1.63101	1	2.17525	-0.572278	0
-1.86102	0.627908	0	2.524	-0.525185	0		-1.86102	0.627908	0	2.524	-0.525185	0
-2.59923	2.7102	1	2.85661	-0.637821	0		-2.59923	2.7102	1	2.85661	-0.637821	0
-2.3591	3.00766	1	-3.05786	1.00741	1		-2.3591	3.00766	1	-3.05786	1.00741	1
-2.8473	3.03157	1	-1.46046	-1.75499	1		-2.8473	3.03157	1	-1.46046	-1.75499	1
-2.26758	2.51271	1	-1.35261	-1.74479	1		-2.26758	2.51271	1	-1.35261	-1.74479	1
-1.64091	1.15581	0	-1.26111	-1.61166	1		-1.64091	1.15581	0	-1.26111	-1.61166	1
-1.24697	0.806352	0	2.46042	-1.12561	0		-1.24697	0.806352	0	2.46042	-1.12561	0
-1.4784	0.934396	0	-0.614002	-0.53255	0		-1.4784	0.934396	0	-0.614002	-0.53255	0
-3.06576	-2.88563	1	-1.55978	2.30791	1		-3.06576	-2.88563	1	-1.55978	2.30791	1
-2.93769	2.51161	1	-0.353687	-0.473463	0		-2.93769	2.51161	1	-0.353687	-0.473463	0
-1.4106	1.04259	0	-0.495235	-0.407275	0		-1.4106	1.04259	0	-0.495235	-0.407275	0
-2.30328	2.8893	1	2.12558	-0.903955	0		-2.30328	2.8893	1	2.12558	-0.903955	0
-2.53802	2.52431	1	-1.74106	-1.27939	1		-2.53802	2.52431	1	-1.74106	-1.27939	1
-2.72741	2.58166	1	0.299212	1.11028	0		-2.72741	2.58166	1	0.299212	1.11028	0
-1.67881	2.16943	1	0.120805	1.23812	0		-1.67881	2.16943	1	0.120805	1.23812	0
-2.80577	2.67508	1	2.3053	-1.3735	0		-2.80577	2.67508	1	2.3053	-1.3735	0
-3.00706	2.96217	1	-2.1334	1.22698	1		-3.00706	2.96217	1	-2.1334	1.22698	1
-0.925431	0.760274	0	2.69237	-1.58869	0		-0.925431	0.760274	0	2.69237	-1.58869	0
-2.92302	-2.94655	1	2.10798	-1.59377	0		-2.92302	-2.94655	1	2.10798	-1.59377	0
-2.69874	2.22906	1	2.09965	-0.308199	0		-2.69874	2.22906	1	2.09965	-0.308199	0
-1.7921	1.0477	0	2.20556	-0.269476	0		-1.7921	1.0477	0	2.20556	-0.269476	0
-1.72045	1.68267	0	2.34424	-0.443032	0		-1.72045	1.68267	0	2.34424	-0.443032	0
-1.38873	0.755958	0	0.019492	-1.19348	0		-1.38873	0.755958	0	0.019492	-1.19348	0
-1.40503	0.273531	0	-0.219048	-0.950411	0		-1.40503	0.273531	0	-0.219048	-0.950411	0
-1.56467	1.23129	0	1.09981	-2.69522	0		-1.56467	1.23129	0	1.09981	-2.69522	0
-1.70947	2.48119	1	2.17244	-0.94185	0		-1.70947	2.48119	1	2.17244	-0.94185	0
-2.25796	-2.84515	1	2.29542	-1.00871	0		-2.25796	-2.84515	1	2.29542	-1.00871	0
-2.27344	-2.83927	1	2.38743	-0.993525	0		-2.27344	-2.83927	1	2.38743	-0.993525	0
-1.99937	-3.02777	1	2.99767	-0.301088	0		-1.99937	-3.02777	1	2.99767	-0.301088	0
-1.01425	1.88358	0	2.58081	-1.658	0		-1.01425	1.88358	0	2.58081	-1.658	0
-1.40851	0.678277	0	2.64513	-1.77393	0		-1.40851	0.678277	0	2.64513	-1.77393	0
-1.54578	0.544233	0	3.07096	0.947022	1		-1.54578	0.544233	0	3.07096	0.947022	1
-1.52165	0.492466	0	2.9775	-0.764164	1		-1.52165	0.492466	0	2.9775	-0.764164	1
3.0323	-2.63397	1	-0.722072	-0.860809	0		3.0323	-2.63397	1	-0.722072	-0.860809	0
-2.08502	-2.83898	1	1.55239	-2.92006	0		-2.08502	-2.83898	1	1.55239	-2.92006	0
-1.35397	0.38179	0	2.55637	-0.287798	0		-1.35397	0.38179	0	2.55637	-0.287798	0
-1.53157	0.974045	0	-2.63004	-0.416751	0		-1.53157	0.974045	0	-2.63004	-0.416751	0
-2.95014	2.6567	1	3.03903	-1.3529	0		-2.95014	2.6567	1	3.03903	-1.3529	0
-2.73571	2.8456	1	-2.95625	-0.893832	1		-2.73571	2.8456	1	-2.95625	-0.893832	1
-2.45605	2.51477	1	-0.462104	-1.19347	0		-2.45605	2.51477	1	-0.462104	-1.19347	0
-1.51656	1.99724	1	0.150351	-1.32753	0		-1.51656	1.99724	1	0.150351	-1.32753	0
-2.78715	-3.03331	1	2.5865	-1.36314	0		-2.78715	-3.03331	1	2.5865	-1.36314	0
-2.84388	2.78739	1	2.22156	-2.41843	0		-2.84388	2.78739	1	2.22156	-2.41843	0
-2.06513	1.46531	0	1.22236	-2.54796	0		-2.06513	1.46531	0	1.22236	-2.54796	0
-1.33395	1.83934	0	-0.358629	-0.731603	0		-1.33395	1.83934	0	-0.358629	-0.731603	0
-1.09794	2.51161	1	-0.247607	-1.46956	0		-1.09794	2.51161	1	-0.247607	-1.46956	0
-1.15357	-0.311727	0	1.56287	-2.08292	0		-1.15357	-0.311727	0	1.56287	-2.08292	0
-2.64131	-3.02058	1	1.78485	-1.72819	0		-2.64131	-3.02058	1	1.78485	-1.72819	0
-1.53102	1.19752	0	2.07681	-1.32211	0		-1.53102	1.19752	0	2.07681	-1.32211	0
-2.1381	2.00672	1	1.00426	-2.58185	0		-2.1381	2.00672	1	1.00426	-2.58185	0
-2.23061	2.64268	1	-0.369087	-0.756242	0		-2.23061	2.64268	1	-0.369087	-0.756242	0
-2.05723	1.19442	0	-0.843173	-1.25872	0		-2.05723	1.19442	0	-0.843173	-1.25872	0
-1.57612	1.12025	0	-0.130939	-1.28625	0		-1.57612	1.12025	0	-0.130939	-1.28625	0
-2.12785	2.70406	1	1.90686	-0.238259	0		-2.12785	2.70406	1	1.90686	-0.238259	0
-1.62407	2.15879	1	2.39115	-1.25684	0		-1.62407	2.15879	1	2.39115	-1.25684	0
-2.08621	2.79032	1	2.33759	-1.39724	0		-2.08621	2.79032	1	2.33759	-1.39724	0
-2.53657	3.06486	1	2.22717	-1.72052	0		-2.53657	3.06486	1	2.22717	-1.72052	0
-2.94539	2.54189	1	1.73802	-1.82817	0		-2.94539	2.54189	1	1.73802	-1.82817	0
-1.75888	2.28095	1	-0.212	-1.63661	0		-1.75888	2.28095	1	-0.212	-1.63661	0
-1.64567	0.517043	0	1.34774	-2.27106	0		-1.64567	0.517043	0	1.34774	-2.27106	0
-1.48972	1.63675	0	1.99157	2.96751	0		-1.48972	1.63675	0	1.99157	2.96751	0
-1.19747	-0.210364	0	1.76357	3.13927	0		-1.19747	-0.210364	0	1.76357	3.13927	0
-0.860022	1.87056	0	2.17399	-3.07086	0		-0.860022	1.87056	0	2.17399	-3.07086	0
-1.38514	1.20483	0	-0.355571	1.79738	1		-1.38514	1.20483	0	-0.355571	1.79738	1
-1.37648	0.936633	0	-0.122292	-0.786957	0		-1.37648	0.936633	0	-0.122292	-0.786957	0
-1.33908	0.777355	0	-0.658532	-0.580335	0		-1.33908	0.777355	0	-0.658532	-0.580335	0
-1.4342	1.38047	0	1.81645	-3.0336	0		-1.4342	1.38047	0	1.81645	-3.0336	0
-1.56642	1.38217	0	1.96908	-1.8889	0		-1.56642	1.38217	0	1.96908	-1.8889	0
-3.06901	2.95896	1	2.99487	0.464723	0		-3.06901	2.95896	1	2.99487	0.464723	0
-2.1824	2.79017	1	2.01929	2.51327	0		-2.1824	2.79017	1	2.01929	2.51327	0
3.10344	2.88524	1	-2.95273	-0.363703	0		3.10344	2.88524	1	-2.95273	-0.363703	0
-2.94604	2.8065	1	-2.80097	-0.33693	0		-2.94604	2.8065	1	-2.80097	-0.33693	0
-2.66918	2.97068	1	-0.838361	-0.189723	0		-2.66918	2.97068	1	-0.838361	-0.189723	0
-2.83389	2.67697	1	1.20048	-2.38396	0		-2.83389	2.67697	1	1.20048	-2.38396	0
-2.55203	2.6788	1	2.36472	-1.18208	0		-2.55203	2.6788	1	2.36472	-1.18208	0
-2.89463	-2.92929	1	1.59644	-1.42802	0		-2.89463	-2.92929	1	1.59644	-1.42802	0
-2.5948	2.65775	1	-1.92882	-1.34771	1		-2.5948	2.65775	1	-1.92882	-1.34771	1
-2.80188	2.49337	1	1.57042	-3.08911	0		-2.80188	2.49337	1	1.57042	-3.08911	0
3.08379	2.64272	1	1.49932	2.95083	0		3.08379	2.64272	1	1.49932	2.95083	0
-1.42139	2.4636	1	1.20516	3.01718	0		-1.42139	2.4636	1	1.20516	3.01718	0
-2.81341	2.76832	1	1.10739	-3.08201	0		-2.81341	2.76832	1	1.10739	-3.08201	0
-3.06442	2.57172	1	2.09814	-1.83645	0		-3.06442	2.57172	1	2.09814	-1.83645	0
-2.70189	2.57965	1	1.2933	-2.40858	0		-2.70189	2.57965	1	1.2933	-2.40858	0
-2.77651	2.53965	1	2.87936	-0.279737	0		-2.77651	2.53965	1	2.87936	-0.279737	0
-2.68613	2.31322	1	2.99952	-1.04572	1		-2.68613	2.31322	1	2.99952	-1.04572	1
-1.73374	2.36285	1	2.59239	-1.94621	0		-1.73374	2.36285	1	2.59239	-1.94621	0
-2.46381	2.35825	1	1.09769	-2.92824	0		-2.46381	2.35825	1	1.09769	-2.92824	0
-2.83321	3.09275	1	0.72412	-2.97882	0		-2.83321	3.09275	1	0.72412	-2.97882	0
-2.56174	2.44569	1	1.22102	-2.99029	0		-2.56174	2.44569	1	1.22102	-2.99029	0
-1.41086	1.09433	0	1.55534	-2.83274	0		-1.41086	1.09433	0	1.55534	-2.83274	0
-1.50024	2.39019	1	-0.113267	0.537571	0		-1.50024	2.39019	1	-0.113267	0.537571	0
-1.95975	2.23594	1	1.22798	-2.46142	0		-1.95975	2.23594	1	1.22798	-2.46142	0
-1.544	1.11538	0	1.26304	-2.76692	0		-1.544	1.11538	0	1.26304	-2.76692	0
-1.33481	0.343385	0	2.03519	-0.871452	0		-1.33481	0.343385	0	2.03519	-0.871452	0
-1.56332	0.678387	0	2.03543	-1.18436	0		-1.56332	0.678387	0	2.03543	-1.18436	0
-1.93931	0.97756	0	-0.454754	-0.208509	0		-1.93931	0.97756	0	-0.454754	-0.208509	0
-1.40874	1.61195	0	0.139605	-0.505359	0		-1.40874	1.61195	0	0.139605	-0.505359	0
-2.58236	2.37241	1	-3.08829	0.747358	1		-2.58236	2.37241	1	-3.08829	0.747358	1
-1.92725	0.545825	0	2.74712	-0.743604	1		-1.92725	0.545825	0	2.74712	-0.743604	1
-1.85736	2.3518	1	-1.73426	-1.48745	1		-1.85736	2.3518	1	-1.73426	-1.48745	1
-2.27822	2.95546	1	-0.474415	1.48386	0		-2.27822	2.95546	1	-0.474415	1.48386	0
-3.10119	-2.08001	1	2.748	0.538152	1		-3.10119	-2.08001	1	2.748	0.538152	1
-1.5479	1.12593	0	-0.369898	1.52453	0		-1.5479	1.12593	0	-0.369898	1.52453	0
-1.46787	1.79826	0	1.10385	-2.55308	0		-1.46787	1.79826	0	1.10385	-2.55308	0
-2.87964	2.63715	1	1.88623	-1.22959	0		-2.87964	2.63715	1	1.88623	-1.22959	0
-2.17895	2.46752	1	-2.65949	-1.02556	1		-2.17895	2.46752	1	-2.65949	-1.02556	1
-2.92938	2.39972	1	3.05884	-0.362354	0		-2.92938	2.39972	1	3.05884	-0.362354	0
-2.75016	2.88419	1	-0.380992	-0.067742	0		-2.75016	2.88419	1	-0.380992	-0.067742	0
-1.20641	0.443055	0	-0.024534	0.111528	0		-1.20641	0.443055	0	-0.024534	0.111528	0
-2.0665	1.42348	0	-0.085841	0.288804	0		-2.0665	1.42348	0	-0.085841	0.288804	0
-1.24011	1.15107	0	-0.533245	-0.969476	0		-1.24011	1.15107	0	-0.533245	-0.969476	0
-1.65092	1.02875	0	-2.71613	-0.341246	0		-1.65092	1.02875	0	-2.71613	-0.341246	0
-1.37233	0.767387	0	2.96472	0.739855	1		-1.37233	0.767387	0	2.96472	0.739855	1
-2.91549	-2.55822	1	-1.94243	2.13547	1		-2.91549	-2.55822	1	-1.94243	2.13547	1
-1.46703	1.06218	0	2.8845	-1.14361	1		-1.46703	1.06218	0	2.8845	-1.14361	1
-1.26836	0.923592	0	-0.710108	-0.647234	0		-1.26836	0.923592	0	-0.710108	-0.647234	0
-1.81622	1.17557	0	1.92993	-2.93087	0		-1.81622	1.17557	0	1.92993	-2.93087	0
-0.974478	1.65	0	2.35928	-0.310829	0		-0.974478	1.65	0	2.35928	-0.310829	0
-0.868397	0.010651	0	-1.52494	-1.53132	1		-0.868397	0.010651	0	-1.52494	-1.53132	1
-1.48251	1.16937	0	1.45981	-1.97663	0		-1.48251	1.16937	0	1.45981	-1.97663	0
-2.72529	3.14102	1	2.22998	-1.42122	0		-2.72529	3.14102	1	2.22998	-1.42122	0
-2.14204	3.0246	1	1.22147	-2.83603	0		-2.14204	3.0246	1	1.22147	-2.83603	0
-2.20428	2.36579	1	1.23123	-3.08802	0		-2.20428	2.36579	1	1.23123	-3.08802	0
-2.40569	2.89793	1	2.32522	-0.505882	0		-2.40569	2.89793	1	2.32522	-0.505882	0
-2.37869	2.40652	1	-0.193185	-1.08957	0		-2.37869	2.40652	1	-0.193185	-1.08957	0
-2.82537	2.82717	1	-0.073614	1.47612	1		-2.82537	2.82717	1	-0.073614	1.47612	1
-2.26785	3.11528	1	0.456176	1.26471	0		-2.26785	3.11528	1	0.456176	1.26471	0
-2.04113	2.59334	1	0.095721	-0.347029	0		-2.04113	2.59334	1	0.095721	-0.347029	0
-2.93977	2.58553	1	-0.320662	-0.966425	0		-2.93977	2.58553	1	-0.320662	-0.966425	0
-2.71413	2.6888	1	-0.424835	-0.316378	0		-2.71413	2.6888	1	-0.424835	-0.316378	0
-1.6287	1.70169	0	-0.016271	-0.289965	0		-1.6287	1.70169	0	-0.016271	-0.289965	0
-1.84068	2.48101	1	-0.151871	-0.207485	0		-1.84068	2.48101	1	-0.151871	-0.207485	0
-2.30278	2.46127	1	-1.70291	1.46589	1		-2.30278	2.46127	1	-1.70291	1.46589	1
-1.45561	0.895084	0	-2.54447	-1.01075	1		-1.45561	0.895084	0	-2.54447	-1.01075	1
-1.03661	1.03514	0	-0.323345	-0.506647	0		-1.03661	1.03514	0	-0.323345	-0.506647	0
-1.31064	1.1457	0	-3.0891	-0.313776	0		-1.31064	1.1457	0	-3.0891	-0.313776	0
-2.50465	3.08105	1	3.00775	-0.924481	1		-2.50465	3.08105	1	3.00775	-0.924481	1
-1.19588	2.5299	1	0.127339	-0.849285	0		-1.19588	2.5299	1	0.127339	-0.849285	0
-3.08191	2.45903	1	1.40886	-2.77997	0		-3.08191	2.45903	1	1.40886	-2.77997	0
-3.04265	3.13671	1	1.91094	-0.602022	0		-3.04265	3.13671	1	1.91094	-0.602022	0
-1.44542	2.20393	1	2.43111	-0.667027	0		-1.44542	2.20393	1	2.43111	-0.667027	0
-1.3815	0.941452	0	0.007302	1.50389	1		-1.3815	0.941452	0	0.007302	1.50389	1
-1.69791	1.26866	0	2.82926	0.779438	0		-1.69791	1.26866	0	2.82926	0.779438	0
-1.44845	0.445012	0	-0.250943	1.48134	0		-1.44845	0.445012	0	-0.250943	1.48134	0
-1.43832	0.010631	0	-2.60966	0.982442	1		-1.43832	0.010631	0	-2.60966	0.982442	1
-1.14888	0.468818	0	-0.091661	-1.25058	0		-1.14888	0.468818	0	-0.091661	-1.25058	0
-1.37227	1.44579	0	2.13219	-2.55726	0		-1.37227	1.44579	0	2.13219	-2.55726	0
-1.37986	0.998026	0	1.64156	3.00607	0		-1.37986	0.998026	0	1.64156	3.00607	0
-1.26347	0.645476	0	1.72403	2.79962	0		-1.26347	0.645476	0	1.72403	2.79962	0
-2.70213	2.93229	1	1.82034	-2.93912	0		-2.70213	2.93229	1	1.82034	-2.93912	0
-1.28474	0.719453	0	-3.12443	-0.902002	1		-1.28474	0.719453	0	-3.12443	-0.902002	1
-1.41875	1.05812	0	-0.511383	-0.049248	0		-1.41875	1.05812	0	-0.511383	-0.049248	0
-2.91253	2.26361	1	-0.017779	-0.463022	0		-2.91253	2.26361	1	-0.017779	-0.463022	0
-2.56888	2.75241	1	-0.035936	-0.750564	0		-2.56888	2.75241	1	-0.035936	-0.750564	0
-3.06584	2.39174	1	-1.847	-1.21215	1		-3.06584	2.39174	1	-1.847	-1.21215	1
-2.86624	2.89306	1	2.47419	-2.21602	0		-2.86624	2.89306	1	2.47419	-2.21602	0
-2.8072	-3.04677	1	-2.61507	0.798482	0		-2.8072	-3.04677	1	-2.61507	0.798482	0
-1.47577	0.453386	0	-3.026	-0.224992	0		-1.47577	0.453386	0	-3.026	-0.224992	0
-1.83402	-2.92891	1	-0.289726	-0.357452	0		-1.83402	-2.92891	1	-0.289726	-0.357452	0
-1.81556	0.542523	0	-1.7943	-1.43663	1		-1.81556	0.542523	0	-1.7943	-1.43663	1
-1.10123	1.17936	0	0.336205	0.294451	0		-1.10123	1.17936	0	0.336205	0.294451	0
-0.963906	0.234173	0	0.104828	0.710315	0		-0.963906	0.234173	0	0.104828	0.710315	0
-1.52309	2.6711	1	-0.115856	1.05353	0		-1.52309	2.6711	1	-0.115856	1.05353	0
-2.86406	2.82761	1	1.99144	-3.12437	0		-2.86406	2.82761	1	1.99144	-3.12437	0
-1.38075	1.17069	0	2.07204	-0.562224	0		-1.38075	1.17069	0	2.07204	-0.562224	0
-1.34539	0.790602	0	3.03646	-1.03522	1		-1.34539	0.790602	0	3.03646	-1.03522	1
-1.70592	2.49035	1	2.01364	-0.121768	0		-1.70592	2.49035	1	2.01364	-0.121768	0
-2.229	2.71746	1	1.93588	-0.453505	0		-2.229	2.71746	1	1.93588	-0.453505	0
-1.0873	0.669296	0	1.59566	2.67001	0		-1.0873	0.669296	0	1.59566	2.67001	0
-1.27955	1.1959	0	1.38675	2.59036	0		-1.27955	1.1959	0	1.38675	2.59036	0
-1.34341	0.667943	0	1.62992	2.44019	0		-1.34341	0.667943	0	1.62992	2.44019	0
-2.88645	2.96699	1	1.84391	2.62793	0		-2.88645	2.96699	1	1.84391	2.62793	0
-2.5232	-2.75739	1	-0.75045	-1.09667	0		-2.5232	-2.75739	1	-0.75045	-1.09667	0
-2.95777	2.35338	1	-1.38332	-1.60433	1		-2.95777	2.35338	1	-1.38332	-1.60433	1
-2.79343	2.7434	1	-1.77285	2.137	1		-2.79343	2.7434	1	-1.77285	2.137	1
-2.87282	-2.96011	1	-0.33902	-0.007304	0		-2.87282	-2.96011	1	-0.33902	-0.007304	0
-1.6506	0.411157	0	-0.262663	1.29478	0		-1.6506	0.411157	0	-0.262663	1.29478	0
-1.41989	1.18361	0	-0.115752	1.35306	0		-1.41989	1.18361	0	-0.115752	1.35306	0
-2.88241	2.67936	1	0.123787	1.11212	0		-2.88241	2.67936	1	0.123787	1.11212	0
-1.61772	-0.230928	0	-0.333154	1.64818	1		-1.61772	-0.230928	0	-0.333154	1.64818	1
-1.44292	-0.252808	0	2.22849	-0.403448	0		-1.44292	-0.252808	0	2.22849	-0.403448	0
-2.95231	-2.90313	1	2.40284	-0.321472	0		-2.95231	-2.90313	1	2.40284	-0.321472	0
-2.2822	2.39649	1	-1.48189	-1.50701	1		-2.2822	2.39649	1	-1.48189	-1.50701	1
-1.37189	0.823319	0	2.03532	-3.12293	0		-1.37189	0.823319	0	2.03532	-3.12293	0
3.04448	-3.11907	1	1.98929	-0.864618	0		3.04448	-3.11907	1	1.98929	-0.864618	0
-1.48783	0.935342	0	2.43392	0.054825	0		-1.48783	0.935342	0	2.43392	0.054825	0
-0.877526	1.43862	0	2.39229	-0.053201	0		-0.877526	1.43862	0	2.39229	-0.053201	0
-1.26834	0.951966	0	2.64511	-0.346806	0		-1.26834	0.951966	0	2.64511	-0.346806	0
-1.99087	1.45671	0	-2.24302	1.11017	1		-1.99087	1.45671	0	-2.24302	1.11017	1
-1.5721	1.5295	0	0.093842	0.214	0		-1.5721	1.5295	0	0.093842	0.214	0
-1.2772	1.55011	0	-0.252955	0.675139	0		-1.2772	1.55011	0	-0.252955	0.675139	0
-1.6525	1.34309	0	-1.25081	-1.67155	1		-1.6525	1.34309	0	-1.25081	-1.67155	1
3.07972	2.89607	1	2.20774	-2.64326	0		3.07972	2.89607	1	2.20774	-2.64326	0
-1.39674	0.867136	0	-0.050546	-0.072037	0		-1.39674	0.867136	0	-0.050546	-0.072037	0
-2.4316	2.18421	1	0.164556	0.037817	0		-2.4316	2.18421	1	0.164556	0.037817	0
-2.07389	2.19108	1	0.172604	0.2687	0		-2.07389	2.19108	1	0.172604	0.2687	0
-2.99444	-2.96518	1	0.162135	0.480916	0		-2.99444	-2.96518	1	0.162135	0.480916	0
-1.97006	2.28628	1	0.202723	0.579615	0		-1.97006	2.28628	1	0.202723	0.579615	0
-1.4634	1.6307	0	0.186139	0.730358	0		-1.4634	1.6307	0	0.186139	0.730358	0
-1.63048	2.01351	1	0.260209	0.757272	0		-1.63048	2.01351	1	0.260209	0.757272	0
-2.79278	2.54232	1	-1.97057	-0.980031	1		-2.79278	2.54232	1	-1.97057	-0.980031	1
-2.24842	2.78434	1	2.67438	0.268209	0		-2.24842	2.78434	1	2.67438	0.268209	0
-2.78012	-2.96534	1	3.00739	0.814808	1		-2.78012	-2.96534	1	3.00739	0.814808	1
-1.19248	-0.125856	0	0.041469	-0.675054	0		-1.19248	-0.125856	0	0.041469	-0.675054	0
-2.0827	2.85413	1	-2.37725	-1.13317	1		-2.0827	2.85413	1	-2.37725	-1.13317	1
-1.91256	2.58179	1	-2.07564	-1.31086	1		-1.91256	2.58179	1	-2.07564	-1.31086	1
-2.56169	3.01618	1	-2.90048	1.1633	1		-2.56169	3.01618	1	-2.90048	1.1633	1
-2.7955	2.8363	1	-0.143099	0.071054	0		-2.7955	2.8363	1	-0.143099	0.071054	0
-2.13945	2.68	1	-0.225411	-0.46833	0		-2.13945	2.68	1	-0.225411	-0.46833	0
-1.51144	2.26498	1	-0.622741	-0.478133	0		-1.51144	2.26498	1	-0.622741	-0.478133	0
-2.72508	3.01849	1	1.85918	-1.12374	0		-2.72508	3.01849	1	1.85918	-1.12374	0
-2.49225	2.3672	1	0.76407	-2.61214	0		-2.49225	2.3672	1	0.76407	-2.61214	0
-2.63691	3.0183	1	1.22288	2.8308	0		-2.63691	3.0183	1	1.22288	2.8308	0
-1.3112	1.55489	0	1.76278	2.99035	0		-1.3112	1.55489	0	1.76278	2.99035	0
-2.54812	-3.05502	1	-3.11791	0.594408	0		-2.54812	-3.05502	1	-3.11791	0.594408	0
-1.78447	0.455004	0	3.10032	0.490895	0		-1.78447	0.455004	0	3.10032	0.490895	0
3.13386	2.67072	1	-2.24637	-0.720153	1		3.13386	2.67072	1	-2.24637	-0.720153	1
-2.3994	2.37417	1	-2.36507	1.12542	1		-2.3994	2.37417	1	-2.36507	1.12542	1
-2.9704	2.6943	1	2.08259	-0.226333	0		-2.9704	2.6943	1	2.08259	-0.226333	0
-2.72285	2.49484	1	1.86325	-0.483176	0		-2.72285	2.49484	1	1.86325	-0.483176	0
-2.57249	2.9633	1	2.60573	-0.23335	0		-2.57249	2.9633	1	2.60573	-0.23335	0
-2.63506	-2.86477	1	0.372374	0.703153	0		-2.63506	-2.86477	1	0.372374	0.703153	0
-2.89648	2.23089	1	0.27485	0.964137	0		-2.89648	2.23089	1	0.27485	0.964137	0
-1.74089	1.32413	0	1.83906	2.73129	0		-1.74089	1.32413	0	1.83906	2.73129	0
-1.31884	1.63491	0	1.86157	-1.35895	0		-1.31884	1.63491	0	1.86157	-1.35895	0
-1.41492	1.04628	0	-2.73528	0.864913	1		-1.41492	1.04628	0	-2.73528	0.864913	1
-1.97123	2.76803	1	2.40304	-2.31894	0		-1.97123	2.76803	1	2.40304	-2.31894	0
-1.08353	0.143868	0	1.45578	3.01834	0		-1.08353	0.143868	0	1.45578	3.01834	0
-1.40941	0.750966	0	1.34587	3.03962	0		-1.40941	0.750966	0	1.34587	3.03962	0
-2.09575	3.1325	1	1.72041	-1.52831	0		-2.09575	3.1325	1	1.72041	-1.52831	0
-2.0677	2.21367	1	1.43661	-2.2711	0		-2.0677	2.21367	1	1.43661	-2.2711	0
-2.79382	2.64617	1	-1.95757	2.04412	1		-2.79382	2.64617	1	-1.95757	2.04412	1
-2.48882	2.44297	1	-1.68294	-1.53092	1		-2.48882	2.44297	1	-1.68294	-1.53092	1
-2.44743	-0.981941	1	-2.40817	-1.23438	1		-2.44743	-0.981941	1	-2.40817	-1.23438	1
-1.38434	1.22002	0	1.69175	-2.92322	0		-1.38434	1.22002	0	1.69175	-2.92322	0
-1.12496	0.896257	0	0.234783	-0.197978	0		-1.12496	0.896257	0	0.234783	-0.197978	0
-1.30042	0.85928	0	-0.479175	0.264291	0		-1.30042	0.85928	0	-0.479175	0.264291	0
-1.44823	1.13215	0	-0.736198	-0.966977	0		-1.44823	1.13215	0	-0.736198	-0.966977	0
-1.4911	0.709006	0	-0.81393	-1.01271	0		-1.4911	0.709006	0	-0.81393	-1.01271	0
-1.30123	1.15869	0	2.56361	-2.20054	0		-1.30123	1.15869	0	2.56361	-2.20054	0
-1.27416	0.707564	0	-1.89862	-1.39269	1		-1.27416	0.707564	0	-1.89862	-1.39269	1
-1.07134	1.99927	1	-1.4899	-1.38134	1		-1.07134	1.99927	1	-1.4899	-1.38134	1
-1.16187	-0.043849	0	1.40867	2.87452	0		-1.16187	-0.043849	0	1.40867	2.87452	0
-2.79491	3.10098	1	1.25318	2.92817	0		-2.79491	3.10098	1	1.25318	2.92817	0
-2.17427	2.08103	1	1.3321	2.45675	0		-2.17427	2.08103	1	1.3321	2.45675	0
-2.93143	3.04091	1	1.9108	1.39007	0		-2.93143	3.04091	1	1.9108	1.39007	0
-2.49871	2.38568	1	1.98411	1.23399	0		-2.49871	2.38568	1	1.98411	1.23399	0
-1.34676	0.176194	0	2.26313	1.23097	0		-1.34676	0.176194	0	2.26313	1.23097	0
-1.57522	2.5706	1	-0.223147	0.148678	0		-1.57522	2.5706	1	-0.223147	0.148678	0
-2.56692	2.95674	1	-0.156507	1.6247	1		-2.56692	2.95674	1	-0.156507	1.6247	1
-2.90032	-2.8319	1	1.93487	2.81738	0		-2.90032	-2.8319	1	1.93487	2.81738	0
-2.99683	2.45052	1	2.14858	2.65837	0		-2.99683	2.45052	1	2.14858	2.65837	0
-2.28864	3.12979	1	2.04904	2.95137	0		-2.28864	3.12979	1	2.04904	2.95137	0
-1.50591	1.53577	0	1.53736	2.86272	0		-1.50591	1.53577	0	1.53736	2.86272	0
-1.28342	0.952893	0	1.33785	2.8396	0		-1.28342	0.952893	0	1.33785	2.8396	0
-1.58095	0.888127	0	0.923092	-3.11549	0		-1.58095	0.888127	0	0.923092	-3.11549	0
-0.872452	0.91085	0	-0.775635	-0.947017	0		-0.872452	0.91085	0	-0.775635	-0.947017	0
-1.14436	1.3131	0	2.20412	-0.214765	0		-1.14436	1.3131	0	2.20412	-0.214765	0
-1.29947	1.32966	0	1.93632	2.71459	0		-1.29947	1.32966	0	1.93632	2.71459	0
-1.19628	0.362277	0	-0.508772	-0.767012	0		-1.19628	0.362277	0	-0.508772	-0.767012	0
-1.07396	1.91397	0	0.006257	1.61588	1		-1.07396	1.91397	0	0.006257	1.61588	1
-2.89243	2.69594	1	-0.046358	-0.148736	0		-2.89243	2.69594	1	-0.046358	-0.148736	0
-2.49234	2.92181	1	1.3608	-2.12631	0		-2.49234	2.92181	1	1.3608	-2.12631	0
-1.39037	0.494261	0	-0.168343	-0.344258	0		-1.39037	0.494261	0	-0.168343	-0.344258	0
-1.35235	0.413023	0	1.23327	-2.25652	0		-1.35235	0.413023	0	1.23327	-2.25652	0
-2.19141	2.36993	1	-2.181	-1.27395	1		-2.19141	2.36993	1	-2.181	-1.27395	1
-2.70921	2.47831	1	-0.173798	-0.648626	0		-2.70921	2.47831	1	-0.173798	-0.648626	0
-2.88901	2.67149	1	0.132799	-0.309622	0		-2.88901	2.67149	1	0.132799	-0.309622	0
-2.14292	2.81031	1	0.996189	-2.80674	0		-2.14292	2.81031	1	0.996189	-2.80674	0
-2.04958	2.75945	1	2.81256	0.548615	0		-2.04958	2.75945	1	2.81256	0.548615	0
-1.35332	0.593281	0	-0.761959	-0.31779	0		-1.35332	0.593281	0	-0.761959	-0.31779	0
-1.53664	1.05445	0	0.082807	-1.60806	0		-1.53664	1.05445	0	0.082807	-1.60806	0
-2.75895	3.06023	1	0.469762	0.876639	0		-2.75895	3.06023	1	0.469762	0.876639	0
-2.85157	2.74266	1	2.28601	-2.60013	0		-2.85157	2.74266	1	2.28601	-2.60013	0
-2.50254	2.29941	1	-0.120003	-1.37041	0		-2.50254	2.29941	1	-0.120003	-1.37041	0
-1.71247	2.29916	1	-0.263993	-1.3922	0		-1.71247	2.29916	1	-0.263993	-1.3922	0
-0.977404	2.12546	1	-0.786678	1.5048	1		-0.977404	2.12546	1	-0.786678	1.5048	1
-2.87781	2.68151	1	3.05701	0.51779	0		-2.87781	2.68151	1	3.05701	0.51779	0
-1.6804	2.96151	1	-0.254087	0.934935	0		-1.6804	2.96151	1	-0.254087	0.934935	0
-2.42245	2.93406	1	0.131615	1.01601	0		-2.42245	2.93406	1	0.131615	1.01601	0
-2.74425	-3.04881	1	0.275446	1.16045	0		-2.74425	-3.04881	1	0.275446	1.16045	0
-1.19045	1.11954	0	0.830562	-2.76154	0		-1.19045	1.11954	0	0.830562	-2.76154	0
-1.44876	0.516856	0	0.871812	-2.88989	1		-1.44876	0.516856	0	0.871812	-2.88989	1
-1.40845	0.69971	0	1.88181	-0.927014	0		-1.40845	0.69971	0	1.88181	-0.927014	0
-1.1846	1.27171	0	0.215661	0.144559	0		-1.1846	1.27171	0	0.215661	0.144559	0
-1.39184	1.64768	0	-0.169188	-0.015618	0		-1.39184	1.64768	0	-0.169188	-0.015618	0
-1.61213	1.32425	0	-0.300761	0.031863	0		-1.61213	1.32425	0	-0.300761	0.031863	0
-1.22066	1.31505	0	0.068638	-1.08177	0		-1.22066	1.31505	0	0.068638	-1.08177	0
-1.45035	0.853788	0	1.61862	-1.51888	0		-1.45035	0.853788	0	1.61862	-1.51888	0
-1.24382	1.77281	0	1.8373	-0.735686	0		-1.24382	1.77281	0	1.8373	-0.735686	0
-1.58191	0.955289	0	1.3478	-2.16336	0		-1.58191	0.955289	0	1.3478	-2.16336	0
-2.53946	-2.90613	1	2.86343	0.882367	1		-2.53946	-2.90613	1	2.86343	0.882367	1
-1.21168	0.355243	0	-2.96346	0.748683	1		-1.21168	0.355243	0	-2.96346	0.748683	1
-1.43108	2.01944	1	0.556239	-2.4163	0		-1.43108	2.01944	1	0.556239	-2.4163	0
-2.92233	2.41929	1	-0.319451	-0.219985	0		-2.92233	2.41929	1	-0.319451	-0.219985	0
-2.64472	2.56825	1	-0.551577	0.106523	0		-2.64472	2.56825	1	-0.551577	0.106523	0
-1.39912	0.805905	0	0.171197	-0.419129	0		-1.39912	0.805905	0	0.171197	-0.419129	0
-1.55784	0.923591	0	-0.300058	-1.2341	0		-1.55784	0.923591	0	-0.300058	-1.2341	0
-1.80863	0.505598	0	-0.575215	-1.10536	0		-1.80863	0.505598	0	-0.575215	-1.10536	0
-1.45374	1.42812	0	-0.11513	-1.66129	0		-1.45374	1.42812	0	-0.11513	-1.66129	0
-1.3209	0.822466	0	0.252988	-1.8424	0		-1.3209	0.822466	0	0.252988	-1.8424	0
-1.35534	0.819454	0	2.98077	-1.16287	1		-1.35534	0.819454	0	2.98077	-1.16287	1
-1.2161	0.42596	0	0.053058	-1.28141	0		-1.2161	0.42596	0	0.053058	-1.28141	0
-2.66295	2.62252	1	0.965588	-2.899	0		-2.66295	2.62252	1	0.965588	-2.899	0
-1.51317	1.05172	0	-0.816088	-0.735984	0		-1.51317	1.05172	0	-0.816088	-0.735984	0
-1.34371	0.852906	0	2.16955	-2.99145	0		-1.34371	0.852906	0	2.16955	-2.99145	0
-1.51964	2.79108	1	0.782899	-2.81367	1		-1.51964	2.79108	1	0.782899	-2.81367	1
-0.885357	2.62862	1	-0.250037	1.77992	1		-0.885357	2.62862	1	-0.250037	1.77992	1
-1.72965	-0.225451	0	0.180514	-1.46179	0		-1.72965	-0.225451	0	0.180514	-1.46179	0
-2.68258	2.74848	1	2.04479	3.13941	0		-2.68258	2.74848	1	2.04479	3.13941	0
-2.08226	2.26802	1	2.99006	0.879237	1		-2.08226	2.26802	1	2.99006	0.879237	1
-1.88836	2.58321	1	-2.95971	-0.161903	0		-1.88836	2.58321	1	-2.95971	-0.161903	0
-1.531	1.69474	0	0.15356	-0.695577	0		-1.531	1.69474	0	0.15356	-0.695577	0
-1.29758	1.99947	1	0.01671	-1.43731	0		-1.29758	1.99947	1	0.01671	-1.43731	0
-2.63759	2.83794	1	-2.0976	-0.840204	1		-2.63759	2.83794	1	-2.0976	-0.840204	1
-1.31181	0.398952	0	2.01505	2.73615	0		-1.31181	0.398952	0	2.01505	2.73615	0
-1.20074	1.45444	0	-0.72665	-0.056725	0		-1.20074	1.45444	0	-0.72665	-0.056725	0
-1.28703	0.748611	0	-0.102128	-1.45395	0		-1.28703	0.748611	0	-0.102128	-1.45395	0
3.0012	3.01347	1	0.190394	-1.69123	0		3.0012	3.01347	1	0.190394	-1.69123	0
-2.5682	2.7779	1	2.86115	-1.42945	0		-2.5682	2.7779	1	2.86115	-1.42945	0
-1.65414	1.01414	0	-0.655225	0.061069	0		-1.65414	1.01414	0	-0.655225	0.061069	0
-2.72772	2.60456	1	0.268228	-0.312263	0		-2.72772	2.60456	1	0.268228	-0.312263	0
-1.05191	0.954661	0	0.171974	-0.99799	0		-1.05191	0.954661	0	0.171974	-0.99799	0
-2.62812	2.5527	1	1.10152	-2.81546	0		-2.62812	2.5527	1	1.10152	-2.81546	0
-2.67293	2.62445	1	2.78031	-1.67535	0		-2.67293	2.62445	1	2.78031	-1.67535	0
-2.70303	2.9686	1	1.12433	3.09357	0		-2.70303	2.9686	1	1.12433	3.09357	0
-1.27276	1.18172	0	-0.610113	0.231702	0		-1.27276	1.18172	0	-0.610113	0.231702	0
-1.76484	1.16452	0	-0.649335	0.253778	0		-1.76484	1.16452	0	-0.649335	0.253778	0
-1.84773	2.32496	1	0.074603	-0.020128	0		-1.84773	2.32496	1	0.074603	-0.020128	0
-2.89113	-2.60973	1	0.292158	-0.245824	0		-2.89113	-2.60973	1	0.292158	-0.245824	0
-1.29843	-0.090606	0	-0.181051	1.65847	1		-1.29843	-0.090606	0	-0.181051	1.65847	1
2.98629	2.90546	1	-0.869472	-0.879411	0		2.98629	2.90546	1	-0.869472	-0.879411	0
-2.06403	2.61229	1	-2.53755	1.52364	1		-2.06403	2.61229	1	-2.53755	1.52364	1
-1.44366	0.939435	0	0.138121	-1.23005	0		-1.44366	0.939435	0	0.138121	-1.23005	0
-1.5104	1.67484	0	-0.20221	0.381622	0		-1.5104	1.67484	0	-0.20221	0.381622	0
-2.81446	-2.89828	1	-2.78226	1.27404	1		-2.81446	-2.89828	1	-2.78226	1.27404	1
-2.44382	2.71366	1	0.381882	0.910078	0		-2.44382	2.71366	1	0.381882	0.910078	0
-1.62471	2.27655	1	0.385651	0.686236	0		-1.62471	2.27655	1	0.385651	0.686236	0
-2.96736	2.56948	1	2.74922	0.499237	1		-2.96736	2.56948	1	2.74922	0.499237	1
-2.6336	2.4693	1	-0.830334	-0.573569	0		-2.6336	2.4693	1	-0.830334	-0.573569	0
-2.0416	2.3681	1	0.084229	0.006823	0		-2.0416	2.3681	1	0.084229	0.006823	0
-2.1457	2.12338	1	3.01405	-0.222018	0		-2.1457	2.12338	1	3.01405	-0.222018	0
-2.20958	0.136066	0	3.11456	1.00837	1		-2.20958	0.136066	0	3.11456	1.00837	1
-2.33406	-3.09268	1	-0.204253	-1.51874	0		-2.33406	-3.09268	1	-0.204253	-1.51874	0
-2.52994	2.54622	1	-0.110231	-1.53705	0		-2.52994	2.54622	1	-0.110231	-1.53705	0
-2.94633	-2.94456	1	2.18032	2.98119	0		-2.94633	-2.94456	1	2.18032	2.98119	0
-1.2847	0.403842	0	-1.58864	-1.71649	1		-1.2847	0.403842	0	-1.58864	-1.71649	1
-2.81437	2.67581	1	-0.756148	-0.483875	0		-2.81437	2.67581	1	-0.756148	-0.483875	0
-1.82187	2.648	1	-1.70088	-1.69801	1		-1.82187	2.648	1	-1.70088	-1.69801	1
-1.47577	2.60819	1	-1.80536	-1.56771	1		-1.47577	2.60819	1	-1.80536	-1.56771	1
-1.32675	2.83286	1	-0.636968	-1.42384	0		-1.32675	2.83286	1	-0.636968	-1.42384	0
-2.32569	1.93513	1	1.99153	0.256625	0		-2.32569	1.93513	1	1.99153	0.256625	0
-1.28308	0.728782	0	0.339039	-2.00076	0		-1.28308	0.728782	0	0.339039	-2.00076	0
-1.80177	2.48045	1	0.592567	-2.37565	0		-1.80177	2.48045	1	0.592567	-2.37565	0
-1.11109	0.476299	0	1.29413	-3.07459	0		-1.11109	0.476299	0	1.29413	-3.07459	0
-1.29434	1.94647	1	-0.583324	-1.16274	0		-1.29434	1.94647	1	-0.583324	-1.16274	0
-1.87611	1.1742	0	-0.777001	0.006487	0		-1.87611	1.1742	0	-0.777001	0.006487	0
-1.27782	2.14821	1	0.164941	-1.94387	0		-1.27782	2.14821	1	0.164941	-1.94387	0
-1.24308	0.564161	0	-1.40682	-1.77519	1		-1.24308	0.564161	0	-1.40682	-1.77519	1
-3.05118	2.87769	1	-0.940011	2.39346	1		-3.05118	2.87769	1	-0.940011	2.39346	1
-1.21853	1.51241	0	1.51132	-1.7852	0		-1.21853	1.51241	0	1.51132	-1.7852	0
-1.38868	1.93371	1	-0.425452	0.520886	0		-1.38868	1.93371	1	-0.425452	0.520886	0
-1.24324	1.42015	0	-0.320904	1.93091	1		-1.24324	1.42015	0	-0.320904	1.93091	1
-2.82279	2.71366	1	0.625375	-2.56813	0		-2.82279	2.71366	1	0.625375	-2.56813	0
-1.1439	0.792831	0	1.87538	2.81717	0		-1.1439	0.792831	0	1.87538	2.81717	0
-1.35241	0.790248	0	2.32269	-0.230305	0		-1.35241	0.790248	0	2.32269	-0.230305	0
-1.2036	1.25376	0	2.74114	0.850737	1		-1.2036	1.25376	0	2.74114	0.850737	1
-2.35223	-2.48061	1	-0.743993	2.15392	1		-2.35223	-2.48061	1	-0.743993	2.15392	1
-1.39909	1.13527	0	2.68453	-0.223966	0		-1.39909	1.13527	0	2.68453	-0.223966	0
-1.55217	1.2751	0	2.28393	-2.71341	0		-1.55217	1.2751	0	2.28393	-2.71341	0
-1.65801	1.08314	0	-0.426586	0.476709	0		-1.65801	1.08314	0	-0.426586	0.476709	0
-1.28808	0.021548	0	3.09343	-0.219364	0		-1.28808	0.021548	0	3.09343	-0.219364	0
3.13308	3.01334	1	-1.5535	1.49266	1		3.13308	3.01334	1	-1.5535	1.49266	1
-1.55928	0.269471	0	2.65567	-1.97417	0		-1.55928	0.269471	0	2.65567	-1.97417	0
-1.60228	0.385763	0	2.39391	-2.42576	0		-1.60228	0.385763	0	2.39391	-2.42576	0
-2.32154	2.7329	1	1.95387	-0.326642	0		-2.32154	2.7329	1	1.95387	-0.326642	0
-1.90591	2.94466	1	0.111895	0.296365	0		-1.90591	2.94466	1	0.111895	0.296365	0
-2.99127	-3.07648	1	2.42577	-2.75466	0		-2.99127	-3.07648	1	2.42577	-2.75466	0
-1.58347	2.46509	1	-0.995355	-1.7652	1		-1.58347	2.46509	1	-0.995355	-1.7652	1
-1.36729	0.695003	0					-1.36729	0.695003	0
-1.59603	1.56244	0					-1.59603	1.56244	0
-2.58141	2.60159	1					-2.58141	2.60159	1
-2.68684	2.46315	1					-2.68684	2.46315	1
-1.5148	0.307052	0					-1.5148	0.307052	0
-1.16597	1.52295	0					-1.16597	1.52295	0
-2.44589	2.4053	1					-2.44589	2.4053	1
-2.29748	2.79732	1					-2.29748	2.79732	1
-2.65655	2.64325	1					-2.65655	2.64325	1
-2.53584	2.17297	1					-2.53584	2.17297	1
-2.4822	2.93689	1					-2.4822	2.93689	1
-1.08826	1.11579	0					-1.08826	1.11579	0
-1.40057	1.35204	0					-1.40057	1.35204	0
-1.68313	0.681101	0					-1.68313	0.681101	0
-1.39352	1.18312	0					-1.39352	1.18312	0
-2.10295	2.29945	1					-2.10295	2.29945	1
-2.523	-2.92458	1					-2.523	-2.92458	1
-1.7026	2.00557	1					-1.7026	2.00557	1
-2.83219	-3.0945	1					-2.83219	-3.0945	1
-2.28265	2.70404	1					-2.28265	2.70404	1
-2.42843	2.71913	1					-2.42843	2.71913	1
-1.65183	2.02704	1					-1.65183	2.02704	1
-3.06519	2.55329	1					-3.06519	2.55329	1
-1.89884	2.11082	1					-1.89884	2.11082	1
-1.72823	1.46145	0					-1.72823	1.46145	0
-1.0471	0.024472	0					-1.0471	0.024472	0
-1.39345	0.990115	0					-1.39345	0.990115	0
-1.51151	2.18648	1					-1.51151	2.18648	1
-1.93887	2.157	1					-1.93887	2.157	1
-3.06629	2.8268	1					-3.06629	2.8268	1
-2.87169	-2.69312	1					-2.87169	-2.69312	1
-2.51188	2.41438	1					-2.51188	2.41438	1
-2.52115	2.65086	1					-2.52115	2.65086	1
-2.75692	2.08134	1					-2.75692	2.08134	1
2.88443	2.77962	1					2.88443	2.77962	1
-1.48727	0.415423	0					-1.48727	0.415423	0
-1.31991	0.477188	0					-1.31991	0.477188	0
-2.48117	2.15639	1					-2.48117	2.15639	1
-2.57807	2.80632	1					-2.57807	2.80632	1
-2.79613	2.90527	1					-2.79613	2.90527	1
-1.92724	2.70923	1					-1.92724	2.70923	1
-2.64867	1.42696	1					-2.64867	1.42696	1
-2.0177	1.64517	0					-2.0177	1.64517	0
-3.09082	2.86032	1					-3.09082	2.86032	1
-1.60434	2.33749	1					-1.60434	2.33749	1
-1.28122	2.43223	1					-1.28122	2.43223	1
-2.88672	-2.44745	1					-2.88672	-2.44745	1
-1.19495	1.52725	0					-1.19495	1.52725	0
-1.36996	1.57174	0					-1.36996	1.57174	0
-1.6577	0.991765	0					-1.6577	0.991765	0
-2.02403	2.5298	1					-2.02403	2.5298	1
-2.25304	2.49269	1					-2.25304	2.49269	1
-1.67942	1.44662	0					-1.67942	1.44662	0
-2.12311	2.63934	1					-2.12311	2.63934	1
-2.79785	2.25831	1					-2.79785	2.25831	1
-1.15502	0.498136	0					-1.15502	0.498136	0
-1.54645	1.54008	0					-1.54645	1.54008	0
-0.978255	-0.239488	0					-0.978255	-0.239488	0
-1.66031	1.13449	0					-1.66031	1.13449	0
-1.37126	0.88603	0					-1.37126	0.88603	0
-2.05685	2.99055	1					-2.05685	2.99055	1
-2.52771	2.34836	1					-2.52771	2.34836	1
-2.68792	2.30371	1					-2.68792	2.30371	1
-1.59986	1.65196	0					-1.59986	1.65196	0
-2.54655	2.94813	1					-2.54655	2.94813	1
-1.29411	0.251735	0					-1.29411	0.251735	0
-1.59929	1.16865	0					-1.59929	1.16865	0
-1.43172	1.38671	0					-1.43172	1.38671	0
-1.01712	0.218103	0					-1.01712	0.218103	0
-1.49787	0.823391	0					-1.49787	0.823391	0
-0.932367	0.89517	0					-0.932367	0.89517	0
-2.28043	2.86202	1					-2.28043	2.86202	1
-1.37077	1.22459	0					-1.37077	1.22459	0
-2.41333	2.92283	1					-2.41333	2.92283	1
-1.04585	0.729368	0					-1.04585	0.729368	0
-2.75514	2.72975	1					-2.75514	2.72975	1
-2.04692	2.08709	1					-2.04692	2.08709	1
-1.90603	2.37615	1					-1.90603	2.37615	1
-1.50692	1.15261	0					-1.50692	1.15261	0
-2.90742	-2.94884	1					-2.90742	-2.94884	1
-3.03079	2.40482	1					-3.03079	2.40482	1
-1.83246	2.74194	1					-1.83246	2.74194	1
-1.2034	0.404425	0					-1.2034	0.404425	0
-1.40637	2.00553	1					-1.40637	2.00553	1
-1.62554	1.60114	0					-1.62554	1.60114	0
-1.14558	0.492322	0					-1.14558	0.492322	0
-1.37415	0.812135	0					-1.37415	0.812135	0
-1.49023	2.41859	1					-1.49023	2.41859	1
-3.07849	-3.07819	1					-3.07849	-3.07819	1
-1.18666	1.00818	0					-1.18666	1.00818	0
3.04332	2.85876	1					3.04332	2.85876	1
-1.6677	0.842485	0					-1.6677	0.842485	0
-1.1377	2.16739	1					-1.1377	2.16739	1
-1.98686	2.48521	1					-1.98686	2.48521	1
-1.30455	1.19708	0					-1.30455	1.19708	0
-1.93515	2.3893	1					-1.93515	2.3893	1
-3.07364	-1.1498	1					-3.07364	-1.1498	1
-1.40766	-0.417847	0					-1.40766	-0.417847	0
-2.83176	2.43593	1					-2.83176	2.43593	1
-1.31823	0.945582	0					-1.31823	0.945582	0
-1.49414	0.346865	0					-1.49414	0.346865	0
-2.21117	2.63038	1					-2.21117	2.63038	1
-1.94067	2.53304	1					-1.94067	2.53304	1
-2.97833	-2.81762	1					-2.97833	-2.81762	1
-1.52601	2.11694	1					-1.52601	2.11694	1
-1.31948	1.18712	0					-1.31948	1.18712	0
-2.85976	2.75414	1					-2.85976	2.75414	1
-1.02539	-0.022711	0					-1.02539	-0.022711	0
-1.2258	0.813658	0					-1.2258	0.813658	0
-1.16446	0.570994	0					-1.16446	0.570994	0
-1.29384	0.925384	0					-1.29384	0.925384	0
-1.31599	0.277865	0					-1.31599	0.277865	0
-2.41728	-2.95661	1					-2.41728	-2.95661	1
-1.43363	0.991422	0					-1.43363	0.991422	0
-1.28791	0.742392	0					-1.28791	0.742392	0
-2.12762	2.61817	1					-2.12762	2.61817	1
-2.57963	2.46538	1					-2.57963	2.46538	1
-2.36181	-3.11154	1					-2.36181	-3.11154	1
-2.52064	3.07723	1					-2.52064	3.07723	1
-1.29201	1.02503	0					-1.29201	1.02503	0
-2.29462	2.35576	1					-2.29462	2.35576	1
-1.50238	2.97547	1					-1.50238	2.97547	1
-2.78467	2.25081	1					-2.78467	2.25081	1
-2.11853	2.75784	1					-2.11853	2.75784	1
-2.74102	2.63504	1					-2.74102	2.63504	1
-1.31313	1.36156	0					-1.31313	1.36156	0
-1.72775	0.620209	0					-1.72775	0.620209	0
-1.20848	1.06795	0					-1.20848	1.06795	0
-1.59463	0.137029	0					-1.59463	0.137029	0
-1.90666	2.43863	1					-1.90666	2.43863	1
-1.23186	0.622646	0					-1.23186	0.622646	0
-1.41526	1.14403	0					-1.41526	1.14403	0
-1.06028	1.07145	0					-1.06028	1.07145	0
-1.4945	1.1661	0					-1.4945	1.1661	0
-1.43983	1.39247	0					-1.43983	1.39247	0
-1.82235	0.933331	0					-1.82235	0.933331	0
-1.53558	0.787699	0					-1.53558	0.787699	0
-2.97704	-3.11477	1					-2.97704	-3.11477	1
-1.62054	1.00087	0					-1.62054	1.00087	0
-1.61077	0.70933	0					-1.61077	0.70933	0
-2.52528	2.2198	1					-2.52528	2.2198	1
-1.56241	1.80904	0					-1.56241	1.80904	0
-1.33392	1.24429	0					-1.33392	1.24429	0
-1.80481	0.743033	0					-1.80481	0.743033	0
-1.89003	1.49048	0					-1.89003	1.49048	0
-1.51849	1.02309	0					-1.51849	1.02309	0
-1.36648	1.11999	0					-1.36648	1.11999	0
-1.57591	2.31324	1					-1.57591	2.31324	1
-1.56917	0.785182	0					-1.56917	0.785182	0
-1.14661	1.2541	0					-1.14661	1.2541	0
-1.47564	2.31084	1					-1.47564	2.31084	1
-1.17674	1.82249	0					-1.17674	1.82249	0
-2.76487	2.7281	1					-2.76487	2.7281	1
-2.75977	3.02998	1					-2.75977	3.02998	1
3.01459	2.85814	1					3.01459	2.85814	1
-2.73166	-3.0324	1					-2.73166	-3.0324	1
-2.5901	2.8951	1					-2.5901	2.8951	1
-2.244	2.80986	1					-2.244	2.80986	1
-1.4867	1.44019	0					-1.4867	1.44019	0
-1.32154	2.87276	1					-1.32154	2.87276	1
-1.31185	2.09763	1					-1.31185	2.09763	1
-1.62035	0.866097	0					-1.62035	0.866097	0
-1.36064	0.426919	0					-1.36064	0.426919	0
-1.31079	1.2424	0					-1.31079	1.2424	0
-2.46605	2.64438	1					-2.46605	2.64438	1
-1.8073	1.67482	0					-1.8073	1.67482	0
-2.26051	2.50789	1					-2.26051	2.50789	1
3.06845	2.54743	1					3.06845	2.54743	1
-1.97774	1.23462	0					-1.97774	1.23462	0
-1.08741	0.004202	0					-1.08741	0.004202	0
-1.154	0.554004	0					-1.154	0.554004	0
-3.0486	-2.83707	1					-3.0486	-2.83707	1
-1.39453	0.146298	0					-1.39453	0.146298	0
-2.62206	2.38086	1					-2.62206	2.38086	1
-1.92669	0.244588	0					-1.92669	0.244588	0
-1.24301	0.200102	0					-1.24301	0.200102	0
-1.7378	0.770791	0					-1.7378	0.770791	0
-2.22581	0.188807	0					-2.22581	0.188807	0
-1.12374	0.46711	0					-1.12374	0.46711	0
-1.34059	1.47937	0					-1.34059	1.47937	0
-2.75407	2.19594	1					-2.75407	2.19594	1
-2.84032	2.98565	1					-2.84032	2.98565	1
-2.91178	-3.04778	1					-2.91178	-3.04778	1
-1.35915	0.454724	0					-1.35915	0.454724	0
-1.65695	0.52826	0					-1.65695	0.52826	0
-1.29546	0.527567	0					-1.29546	0.527567	0
-1.69108	2.86611	1					-1.69108	2.86611	1
-2.91889	2.23289	1					-2.91889	2.23289	1
-1.38354	0.113835	0					-1.38354	0.113835	0
3.01424	2.87571	1					3.01424	2.87571	1
-1.42827	1.30539	0					-1.42827	1.30539	0
-1.14655	0.949725	0					-1.14655	0.949725	0
-3.02635	2.51916	1					-3.02635	2.51916	1
-2.40637	3.01482	1					-2.40637	3.01482	1
-2.62966	2.91581	1					-2.62966	2.91581	1
-2.57207	2.6815	1					-2.57207	2.6815	1
-2.44679	2.79274	1					-2.44679	2.79274	1
-2.57889	3.00976	1					-2.57889	3.00976	1
-2.85918	3.13201	1					-2.85918	3.13201	1
-2.9713	2.96388	1					-2.9713	2.96388	1
-2.54938	2.74853	1					-2.54938	2.74853	1
-1.392	0.335982	0					-1.392	0.335982	0
-1.32383	0.835537	0					-1.32383	0.835537	0
-2.31615	2.60062	1					-2.31615	2.60062	1
-1.07837	1.66841	0					-1.07837	1.66841	0
-1.2729	1.18382	0					-1.2729	1.18382	0
-1.2149	0.575187	0					-1.2149	0.575187	0
-2.50686	-2.83329	1					-2.50686	-2.83329	1
1.05651	-0.000873	2					1.05651	-0.000873	2
-1.63278	-0.038008	0					-1.63278	-0.038008	0
-1.55686	1.14965	0					-1.55686	1.14965	0
-2.20333	-2.86893	1					-2.20333	-2.86893	1
-1.3211	0.836172	0					-1.3211	0.836172	0
-1.62546	2.00455	1					-1.62546	2.00455	1
-1.96003	2.14971	1					-1.96003	2.14971	1
-1.23635	0.486792	0					-1.23635	0.486792	0
-1.08409	-0.3257	0					-1.08409	-0.3257	0
-1.90616	2.70735	1					-1.90616	2.70735	1
-1.21595	1.5744	0					-1.21595	1.5744	0
-1.39525	0.991945	0					-1.39525	0.991945	0
-1.05049	0.349486	0					-1.05049	0.349486	0
-2.85545	3.03996	1					-2.85545	3.03996	1
-1.0291	0.62736	0					-1.0291	0.62736	0
-1.38356	1.34923	0					-1.38356	1.34923	0
-1.07328	1.62195	0					-1.07328	1.62195	0
-1.58122	1.80678	0					-1.58122	1.80678	0
-2.89813	2.79901	1					-2.89813	2.79901	1
-2.31146	2.63212	1					-2.31146	2.63212	1
-1.22046	1.17696	0					-1.22046	1.17696	0
-3.12287	-2.5523	1					-3.12287	-2.5523	1
-2.09932	2.38239	1					-2.09932	2.38239	1
-2.65024	-2.60931	1					-2.65024	-2.60931	1
-1.17502	0.84702	0					-1.17502	0.84702	0
2.88985	3.04442	1					2.88985	3.04442	1
-3.13446	-3.14091	1					-3.13446	-3.14091	1
-1.67766	1.26772	0					-1.67766	1.26772	0
-0.987671	0.867697	0					-0.987671	0.867697	0
-1.48038	1.5351	0					-1.48038	1.5351	0
-1.39374	1.79644	0					-1.39374	1.79644	0
-1.2469	-0.300476	0					-1.2469	-0.300476	0
-1.39708	0.964056	0					-1.39708	0.964056	0
-1.59956	0.396398	0					-1.59956	0.396398	0
-1.15078	0.704148	0					-1.15078	0.704148	0
-2.96177	2.95674	1					-2.96177	2.95674	1
-0.959478	0.182594	0					-0.959478	0.182594	0
-1.52632	1.49266	0					-1.52632	1.49266	0
-0.94199	0.090019	0					-0.94199	0.090019	0
-3.12635	-2.9537	1					-3.12635	-2.9537	1
-2.42576	2.52958	1					-2.42576	2.52958	1
-1.42507	0.735457	0					-1.42507	0.735457	0
-1.53447	1.34763	0					-1.53447	1.34763	0
-1.06705	0.696056	0					-1.06705	0.696056	0
-2.57253	2.97555	1					-2.57253	2.97555	1
-2.61097	2.8061	1					-2.61097	2.8061	1
-2.74833	3.10899	1					-2.74833	3.10899	1
-2.68977	2.891	1					-2.68977	2.891	1
-1.18242	0.553655	0					-1.18242	0.553655	0
-2.64406	3.1055	1					-2.64406	3.1055	1
-2.57673	2.87772	1					-2.57673	2.87772	1
-2.8245	-2.8651	1					-2.8245	-2.8651	1
-0.812414	0.678503	0					-0.812414	0.678503	0
-2.90225	3.01493	1					-2.90225	3.01493	1
-2.3141	2.7685	1					-2.3141	2.7685	1
-2.73092	-2.85868	1					-2.73092	-2.85868	1
-2.73478	2.74959	1					-2.73478	2.74959	1
-2.25399	2.85091	1					-2.25399	2.85091	1
-3.10513	2.38183	1					-3.10513	2.38183	1
-1.49275	2.22671	1					-1.49275	2.22671	1
-1.50949	-3.04439	1					-1.50949	-3.04439	1
-3.13094	2.54775	1					-3.13094	2.54775	1
-2.69884	3.11094	1					-2.69884	3.11094	1
-2.19493	2.41565	1					-2.19493	2.41565	1
-1.35007	0.952914	0					-1.35007	0.952914	0
-1.35702	1.58199	0					-1.35702	1.58199	0
-1.40278	1.07158	0					-1.40278	1.07158	0
-1.35111	0.468849	0					-1.35111	0.468849	0
-1.33525	0.36453	0					-1.33525	0.36453	0
-1.249	2.17957	1					-1.249	2.17957	1
-2.9202	-3.05604	1					-2.9202	-3.05604	1
-1.76285	1.08833	0					-1.76285	1.08833	0
-1.32997	-0.091777	0					-1.32997	-0.091777	0
-1.52881	0.813209	0					-1.52881	0.813209	0
-1.38734	2.18267	1					-1.38734	2.18267	1
-1.23974	-0.104051	0					-1.23974	-0.104051	0
-1.55167	3.09133	1					-1.55167	3.09133	1
-2.78362	2.54833	1					-2.78362	2.54833	1
-2.08757	2.42827	1					-2.08757	2.42827	1
-2.45019	2.57434	1					-2.45019	2.57434	1
-2.78195	2.77691	1					-2.78195	2.77691	1
-3.08465	2.82326	1					-3.08465	2.82326	1
-2.51494	2.87665	1					-2.51494	2.87665	1
-2.19557	3.04365	1					-2.19557	3.04365	1
2.77097	-3.096	1					2.77097	-3.096	1
-2.56788	2.77352	1					-2.56788	2.77352	1
-2.58538	2.63509	1					-2.58538	2.63509	1
-2.74218	1.29555	1					-2.74218	1.29555	1
-0.99981	1.18765	0					-0.99981	1.18765	0
-2.5088	2.72157	1					-2.5088	2.72157	1
-1.62031	2.20214	1					-1.62031	2.20214	1
-2.28955	2.76995	1					-2.28955	2.76995	1
-1.12074	-0.388625	0					-1.12074	-0.388625	0
-2.56189	2.58121	1					-2.56189	2.58121	1
-2.30886	-3.05942	1					-2.30886	-3.05942	1
-1.66564	0.662475	0					-1.66564	0.662475	0
-1.4736	0.541725	0					-1.4736	0.541725	0
-2.73535	-3.08439	1					-2.73535	-3.08439	1
-1.75272	3.02583	1					-1.75272	3.02583	1
-1.22485	1.11697	0					-1.22485	1.11697	0
-1.29977	1.10062	0					-1.29977	1.10062	0
-2.84579	2.49307	1					-2.84579	2.49307	1
-1.07535	0.840751	0					-1.07535	0.840751	0
-1.37725	0.803579	0					-1.37725	0.803579	0
-2.64403	2.92133	1					-2.64403	2.92133	1
-1.95543	2.83173	1					-1.95543	2.83173	1
-1.46031	1.89699	0					-1.46031	1.89699	0
-1.75919	2.33778	1					-1.75919	2.33778	1
-1.25855	0.871283	0					-1.25855	0.871283	0
-1.46342	0.955312	0					-1.46342	0.955312	0
-1.30445	1.6029	0					-1.30445	1.6029	0
-2.97123	2.7485	1					-2.97123	2.7485	1
-2.7588	2.52357	1					-2.7588	2.52357	1
-2.57191	-2.62422	1					-2.57191	-2.62422	1
-1.71494	1.28798	0					-1.71494	1.28798	0
-1.52644	2.86575	1					-1.52644	2.86575	1
-1.46114	2.68781	1					-1.46114	2.68781	1
-1.36291	1.52106	0					-1.36291	1.52106	0
-1.81447	0.24479	0					-1.81447	0.24479	0
-2.45901	-3.09464	1					-2.45901	-3.09464	1
-1.21978	1.3037	0					-1.21978	1.3037	0
-2.4517	2.58705	1					-2.4517	2.58705	1
-2.49732	2.69451	1					-2.49732	2.69451	1
-2.49568	2.97383	1					-2.49568	2.97383	1
-2.06583	0.314178	0					-2.06583	0.314178	0
-2.05434	2.16164	1					-2.05434	2.16164	1
-1.70477	2.79618	1					-1.70477	2.79618	1
-1.69984	1.74642	0					-1.69984	1.74642	0
-2.72625	2.78767	1					-2.72625	2.78767	1
-2.50011	3.08903	1					-2.50011	3.08903	1
-2.84713	2.62813	1					-2.84713	2.62813	1
-2.49045	2.23856	1					-2.49045	2.23856	1
-1.39782	0.29898	0					-1.39782	0.29898	0
-1.47473	1.18834	0					-1.47473	1.18834	0
-1.75861	1.91079	1					-1.75861	1.91079	1
-1.46434	0.628403	0					-1.46434	0.628403	0
-1.1535	0.796429	0					-1.1535	0.796429	0
-1.36166	0.954928	0					-1.36166	0.954928	0
-1.69523	0.999195	0					-1.69523	0.999195	0
-1.13053	1.05746	0					-1.13053	1.05746	0
-0.943269	2.25994	1					-0.943269	2.25994	1
-1.35551	1.42464	0					-1.35551	1.42464	0
-1.903	1.73589	1					-1.903	1.73589	1
-1.59551	0.319624	0					-1.59551	0.319624	0
-1.02115	1.70451	0					-1.02115	1.70451	0
-2.7602	-3.09405	1					-2.7602	-3.09405	1
-2.17667	2.677	1					-2.17667	2.677	1
3.05982	-3.07651	1					3.05982	-3.07651	1
-2.85593	-2.69999	1					-2.85593	-2.69999	1
-1.97356	2.21834	1					-1.97356	2.21834	1
-2.52375	2.68561	1					-2.52375	2.68561	1
-1.56172	0.520039	0					-1.56172	0.520039	0
-1.51075	0.656612	0					-1.51075	0.656612	0
-2.7222	2.97521	1					-2.7222	2.97521	1
-2.93939	3.08306	1					-2.93939	3.08306	1
-1.48268	0.999402	0					-1.48268	0.999402	0
-2.96008	-2.77066	1					-2.96008	-2.77066	1
-1.24078	0.832759	0					-1.24078	0.832759	0
-2.06513	1.1043	0					-2.06513	1.1043	0
-1.83119	2.97981	1					-1.83119	2.97981	1
-1.3443	0.763556	0					-1.3443	0.763556	0
3.09218	3.12892	1					3.09218	3.12892	1
-1.62352	2.70881	1					-1.62352	2.70881	1
-1.36836	1.83177	0					-1.36836	1.83177	0
-1.32705	1.17337	0					-1.32705	1.17337	0
-1.2795	0.478474	0					-1.2795	0.478474	0
2.69505	2.80633	1					2.69505	2.80633	1
-1.51134	0.993054	0					-1.51134	0.993054	0
-2.0181	2.99343	1					-2.0181	2.99343	1
-1.04041	1.74014	0					-1.04041	1.74014	0
-1.93103	1.6205	0					-1.93103	1.6205	0
-1.32099	0.562919	0					-1.32099	0.562919	0
-1.43697	1.01142	0					-1.43697	1.01142	0
-1.55994	0.968179	0					-1.55994	0.968179	0
-2.47527	2.31913	1					-2.47527	2.31913	1
-2.35303	-3.00716	1					-2.35303	-3.00716	1
-1.24979	1.09884	0					-1.24979	1.09884	0
-1.53491	1.10325	0					-1.53491	1.10325	0
-2.46391	2.90737	1					-2.46391	2.90737	1
-3.00374	2.93019	1					-3.00374	2.93019	1
-2.60252	2.9187	1					-2.60252	2.9187	1
-1.53492	2.88823	1					-1.53492	2.88823	1
-3.05	3.06835	1					-3.05	3.06835	1
-2.95326	3.04877	1					-2.95326	3.04877	1
-1.21123	1.07563	0					-1.21123	1.07563	0
-2.89154	-3.13764	1					-2.89154	-3.13764	1
-1.45817	2.52985	1					-1.45817	2.52985	1
-1.91762	1.25473	0					-1.91762	1.25473	0
-1.34688	1.70414	0					-1.34688	1.70414	0
-2.23242	2.57114	1					-2.23242	2.57114	1
-1.33831	2.60151	1					-1.33831	2.60151	1
-1.8965	1.98273	1					-1.8965	1.98273	1
-2.74632	3.09548	1					-2.74632	3.09548	1
-1.69651	2.81558	1					-1.69651	2.81558	1
-2.52482	2.76853	1					-2.52482	2.76853	1
-3.07208	2.65941	1					-3.07208	2.65941	1
-2.48122	2.70951	1					-2.48122	2.70951	1
-1.47033	1.06516	0					-1.47033	1.06516	0
-1.66715	2.93221	1					-1.66715	2.93221	1
-1.29457	0.876125	0					-1.29457	0.876125	0
-0.909515	-0.473903	0					-0.909515	-0.473903	0
-2.57732	2.9266	1					-2.57732	2.9266	1
-1.74961	0.479426	0					-1.74961	0.479426	0
-1.62517	2.13656	1					-1.62517	2.13656	1
-1.7722	1.23623	0					-1.7722	1.23623	0
-2.15551	2.87712	1					-2.15551	2.87712	1
-2.41048	2.77903	1					-2.41048	2.77903	1
-2.99007	2.94025	1					-2.99007	2.94025	1
-3.06496	2.34966	1					-3.06496	2.34966	1
-3.08439	2.70291	1					-3.08439	2.70291	1
-1.55007	2.58892	1					-1.55007	2.58892	1
-2.368	2.91031	1					-2.368	2.91031	1
-2.9315	2.71885	1					-2.9315	2.71885	1
-1.90922	1.00014	0					-1.90922	1.00014	0
-1.50732	0.70777	0					-1.50732	0.70777	0
-1.31202	0.246031	0					-1.31202	0.246031	0
-0.669323	-0.261553	0					-0.669323	-0.261553	0
-2.37044	-3.0163	1					-2.37044	-3.0163	1
-2.48042	3.06066	1					-2.48042	3.06066	1
-1.82816	1.88385	1					-1.82816	1.88385	1
-1.96289	3.03888	1					-1.96289	3.03888	1
-1.48314	1.48443	0					-1.48314	1.48443	0
-1.62818	2.90232	1					-1.62818	2.90232	1
-1.16296	0.158186	0					-1.16296	0.158186	0
-1.33705	2.10937	1					-1.33705	2.10937	1
-3.05389	2.67527	1					-3.05389	2.67527	1
2.96703	-2.67147	1					2.96703	-2.67147	1
-1.32633	1.25411	0					-1.32633	1.25411	0
-1.46744	1.95601	1					-1.46744	1.95601	1
1.14736	-1.16156	2					1.14736	-1.16156	2
1.14033	-1.20342	2					1.14033	-1.20342	2
1.44276	-0.383062	2					1.44276	-0.383062	2
-1.71181	2.02791	1					-1.71181	2.02791	1
-1.75516	1.888	1					-1.75516	1.888	1
-2.83459	3.00671	1					-2.83459	3.00671	1
-2.65715	3.05263	1					-2.65715	3.05263	1
-2.33178	3.11109	1					-2.33178	3.11109	1
-1.42946	0.316403	0					-1.42946	0.316403	0
-1.21973	0.885429	0					-1.21973	0.885429	0
-2.0522	1.46678	0					-2.0522	1.46678	0
-1.38249	1.10024	0					-1.38249	1.10024	0
-1.60491	0.674456	0					-1.60491	0.674456	0
-2.63709	2.66018	1					-2.63709	2.66018	1
-2.65868	2.48099	1					-2.65868	2.48099	1
-2.48876	2.27959	1					-2.48876	2.27959	1
-2.13413	2.34601	1					-2.13413	2.34601	1
-2.99034	2.4299	1					-2.99034	2.4299	1
-2.5582	2.55707	1					-2.5582	2.55707	1
-2.97246	2.80191	1					-2.97246	2.80191	1
-1.64682	2.13022	1					-1.64682	2.13022	1
-1.18012	1.44088	0					-1.18012	1.44088	0
-2.38909	-2.97522	1					-2.38909	-2.97522	1
-2.76299	2.8676	1					-2.76299	2.8676	1
-3.01626	2.92449	1					-3.01626	2.92449	1
-2.8373	-2.84987	1					-2.8373	-2.84987	1
-1.58007	2.64024	1					-1.58007	2.64024	1
-1.54026	1.06419	0					-1.54026	1.06419	0
-1.17644	0.094634	0					-1.17644	0.094634	0
-2.356	2.1499	1					-2.356	2.1499	1
-2.59393	-3.03704	1					-2.59393	-3.03704	1
-2.01458	1.48233	0					-2.01458	1.48233	0
-2.12672	2.85757	1					-2.12672	2.85757	1
-1.46434	0.927643	0					-1.46434	0.927643	0
-1.21197	-0.32035	0					-1.21197	-0.32035	0
-1.36587	0.626216	0					-1.36587	0.626216	0
-1.10458	0.62778	0					-1.10458	0.62778	0
-2.51147	2.99162	1					-2.51147	2.99162	1
-1.58769	1.2455	0					-1.58769	1.2455	0
-1.11074	0.497025	0					-1.11074	0.497025	0
-1.52202	0.96254	0					-1.52202	0.96254	0
-2.63596	2.98053	1					-2.63596	2.98053	1
-1.24193	2.14133	1					-1.24193	2.14133	1
-1.73506	2.34868	1					-1.73506	2.34868	1
-2.46996	2.86034	1					-2.46996	2.86034	1
-1.35119	0.777421	0					-1.35119	0.777421	0
-2.22736	2.87562	1					-2.22736	2.87562	1
-3.09136	2.66327	1					-3.09136	2.66327	1
-1.67461	2.76876	1					-1.67461	2.76876	1
-3.08279	2.78535	1					-3.08279	2.78535	1
-1.86112	1.76149	1					-1.86112	1.76149	1
-1.55156	0.445015	0					-1.55156	0.445015	0
-2.85728	2.54905	1					-2.85728	2.54905	1
-1.6576	1.96315	1					-1.6576	1.96315	1
-1.85465	2.62692	1					-1.85465	2.62692	1
-0.814849	0.874656	0					-0.814849	0.874656	0
-2.76613	2.67981	1					-2.76613	2.67981	1
-2.69683	2.82762	1					-2.69683	2.82762	1
-2.13869	1.52311	1					-2.13869	1.52311	1
-1.55183	0.843367	0					-1.55183	0.843367	0
-1.36627	1.90605	0					-1.36627	1.90605	0
-1.59961	1.59743	0					-1.59961	1.59743	0
-1.4098	0.984061	0					-1.4098	0.984061	0
-1.33987	1.03359	0					-1.33987	1.03359	0
-2.44264	2.34981	1					-2.44264	2.34981	1
-1.2066	1.15723	0					-1.2066	1.15723	0
-2.12055	2.36311	1					-2.12055	2.36311	1
-2.14555	2.49589	1					-2.14555	2.49589	1
-2.93765	2.7921	1					-2.93765	2.7921	1
-2.39535	3.00476	1					-2.39535	3.00476	1
-1.35191	2.10314	1					-1.35191	2.10314	1
-2.00946	2.45362	1					-2.00946	2.45362	1
-1.11379	1.20122	0					-1.11379	1.20122	0
-2.66237	-2.64548	1					-2.66237	-2.64548	1
3.12506	2.49078	1					3.12506	2.49078	1
-2.37911	2.80971	1					-2.37911	2.80971	1
-2.8445	2.5907	1					-2.8445	2.5907	1
-1.55778	1.38868	0					-1.55778	1.38868	0
-2.64436	2.71578	1					-2.64436	2.71578	1
-2.77013	2.91446	1					-2.77013	2.91446	1
-2.67149	2.93647	1					-2.67149	2.93647	1
-2.31408	2.45437	1					-2.31408	2.45437	1
-1.37713	1.81781	0					-1.37713	1.81781	0
-1.25276	1.53474	0					-1.25276	1.53474	0
-1.40326	1.33098	0					-1.40326	1.33098	0
-3.05611	-2.98647	1					-3.05611	-2.98647	1
-2.35518	2.86804	1					-2.35518	2.86804	1
-3.01366	2.86847	1					-3.01366	2.86847	1
-2.62616	3.08962	1					-2.62616	3.08962	1
-2.9172	2.88431	1					-2.9172	2.88431	1
-2.61175	-3.02748	1					-2.61175	-3.02748	1
-2.07783	-2.71343	1					-2.07783	-2.71343	1
-1.73138	2.44838	1					-1.73138	2.44838	1
-1.31551	1.84223	0					-1.31551	1.84223	0
-1.50072	1.36126	0					-1.50072	1.36126	0
-1.27388	0.985738	0					-1.27388	0.985738	0
-1.77921	2.41771	1					-1.77921	2.41771	1
-2.79642	3.08608	1					-2.79642	3.08608	1
-1.72478	2.56462	1					-1.72478	2.56462	1
-2.16899	2.10525	1					-2.16899	2.10525	1
-2.65994	2.57246	1					-2.65994	2.57246	1
-2.99637	2.86127	1					-2.99637	2.86127	1
-1.93938	2.7676	1					-1.93938	2.7676	1
-1.55634	2.2483	1					-1.55634	2.2483	1
-2.36428	-2.87419	1					-2.36428	-2.87419	1
-2.6457	3.0569	1					-2.6457	3.0569	1
-3.04842	2.54008	1					-3.04842	2.54008	1
-2.81045	-2.87815	1					-2.81045	-2.87815	1
-1.39094	1.40911	0					-1.39094	1.40911	0
-1.96295	2.62093	1					-1.96295	2.62093	1
-2.83005	-2.82428	1					-2.83005	-2.82428	1
-2.79362	3.1029	1					-2.79362	3.1029	1
-2.12242	2.66481	1					-2.12242	2.66481	1
-1.76575	1.31085	0					-1.76575	1.31085	0
-1.25572	1.21899	0					-1.25572	1.21899	0
2.75019	3.09029	1					2.75019	3.09029	1
-0.877927	0.810318	0					-0.877927	0.810318	0
-1.49067	0.446773	0					-1.49067	0.446773	0
-2.83365	2.8822	1					-2.83365	2.8822	1
-2.7397	2.71521	1					-2.7397	2.71521	1
3.13079	2.81558	1					3.13079	2.81558	1
-1.16821	1.29211	0					-1.16821	1.29211	0
-1.24787	1.2344	0					-1.24787	1.2344	0
-1.49051	0.901676	0					-1.49051	0.901676	0
-2.98188	3.0461	1					-2.98188	3.0461	1
-2.49059	2.61939	1					-2.49059	2.61939	1
-2.78195	-2.78178	1					-2.78195	-2.78178	1
-1.54705	2.61831	1					-1.54705	2.61831	1
-1.42897	0.402239	0					-1.42897	0.402239	0
-2.62185	-2.9781	1					-2.62185	-2.9781	1
-2.69727	2.98386	1					-2.69727	2.98386	1
-2.04671	2.74722	1					-2.04671	2.74722	1
-2.66931	-2.79733	1					-2.66931	-2.79733	1
-2.72354	2.72719	1					-2.72354	2.72719	1
2.96156	2.83362	1					2.96156	2.83362	1
-2.96898	2.56456	1					-2.96898	2.56456	1
-2.93712	-2.88551	1					-2.93712	-2.88551	1
-2.70258	2.5255	1					-2.70258	2.5255	1
-3.07644	2.49588	1					-3.07644	2.49588	1
-1.17307	1.41092	0					-1.17307	1.41092	0
-2.91531	3.11474	1					-2.91531	3.11474	1
-2.51131	2.95002	1					-2.51131	2.95002	1
-1.09239	0.699317	0					-1.09239	0.699317	0
-2.43134	3.06845	1					-2.43134	3.06845	1
-1.99915	1.85604	1					-1.99915	1.85604	1
-1.16223	0.699156	0					-1.16223	0.699156	0
-1.31343	0.909172	0					-1.31343	0.909172	0
-2.84978	2.64782	1					-2.84978	2.64782	1
-2.65994	2.97853	1					-2.65994	2.97853	1
-2.64388	3.13809	1					-2.64388	3.13809	1
-1.4514	1.4952	0					-1.4514	1.4952	0
-1.41578	3.02887	1					-1.41578	3.02887	1
-1.08099	1.02403	0					-1.08099	1.02403	0
-1.17923	1.12838	0					-1.17923	1.12838	0
-1.38483	1.0305	0					-1.38483	1.0305	0
-2.74413	2.95913	1					-2.74413	2.95913	1
-0.771871	1.87405	0					-0.771871	1.87405	0
-1.17395	2.17564	1					-1.17395	2.17564	1
-2.90713	2.7399	1					-2.90713	2.7399	1
-2.59879	2.76567	1					-2.59879	2.76567	1
-2.78315	2.91563	1					-2.78315	2.91563	1
-2.84337	2.94012	1					-2.84337	2.94012	1
-1.00718	0.604331	0					-1.00718	0.604331	0
-1.96079	2.03296	1					-1.96079	2.03296	1
-1.51654	1.43246	0					-1.51654	1.43246	0
-2.68566	2.48504	1					-2.68566	2.48504	1
-2.87716	2.90162	1					-2.87716	2.90162	1
-2.63167	3.06235	1					-2.63167	3.06235	1
-2.32462	1.81488	1					-2.32462	1.81488	1
-1.47294	1.12195	0					-1.47294	1.12195	0
-1.25248	0.798346	0					-1.25248	0.798346	0
-2.58312	3.10162	1					-2.58312	3.10162	1
-1.19298	1.47414	0					-1.19298	1.47414	0
-1.85043	1.95077	1					-1.85043	1.95077	1
-1.299	1.18723	0					-1.299	1.18723	0
-1.50972	1.07756	0					-1.50972	1.07756	0
-1.2017	1.37654	0					-1.2017	1.37654	0
-1.13311	1.25191	0					-1.13311	1.25191	0
-2.4681	-3.05483	1					-2.4681	-3.05483	1
-1.85939	0.360786	0					-1.85939	0.360786	0
-1.25908	1.24199	0					-1.25908	1.24199	0
-1.30745	1.45128	0					-1.30745	1.45128	0
-1.42709	3.03192	1					-1.42709	3.03192	1
2.98161	2.55323	1					2.98161	2.55323	1
-2.155	2.231	1					-2.155	2.231	1
-1.32043	0.41429	0					-1.32043	0.41429	0
-1.73366	1.619	0					-1.73366	1.619	0
-1.47503	2.40048	1					-1.47503	2.40048	1
-2.62877	2.99805	1					-2.62877	2.99805	1
-1.97163	2.61698	1					-1.97163	2.61698	1
-2.62332	-2.89733	1					-2.62332	-2.89733	1
-1.28907	1.92542	1					-1.28907	1.92542	1
2.84406	-2.94137	1					2.84406	-2.94137	1
-2.53416	2.9992	1					-2.53416	2.9992	1
-2.71779	2.74496	1					-2.71779	2.74496	1
-2.96146	2.96248	1					-2.96146	2.96248	1
-2.46381	2.76964	1					-2.46381	2.76964	1
-1.36173	1.89423	1					-1.36173	1.89423	1
-2.75142	2.8145	1					-2.75142	2.8145	1
-2.61773	2.98883	1					-2.61773	2.98883	1
-1.40982	0.327303	0					-1.40982	0.327303	0
-1.43536	2.69097	1					-1.43536	2.69097	1
-2.72641	-3.07608	1					-2.72641	-3.07608	1
-3.09733	2.63502	1					-3.09733	2.63502	1
-1.37164	0.883688	0					-1.37164	0.883688	0
-1.38933	0.420165	0					-1.38933	0.420165	0
-2.08173	2.37109	1					-2.08173	2.37109	1
-3.05456	-0.532268	0					-3.05456	-0.532268	0
-2.39755	2.33188	1					-2.39755	2.33188	1
-1.35304	0.403558	0					-1.35304	0.403558	0
-2.4529	3.08117	1					-2.4529	3.08117	1
-1.20162	1.94508	1					-1.20162	1.94508	1
-1.28396	1.16529	0					-1.28396	1.16529	0
-2.37386	2.74092	1					-2.37386	2.74092	1
-1.93344	1.47828	0					-1.93344	1.47828	0
-2.32811	2.5925	1					-2.32811	2.5925	1
-2.84065	2.40483	1					-2.84065	2.40483	1
-2.25998	3.10369	1					-2.25998	3.10369	1
-1.76961	2.36416	1					-1.76961	2.36416	1
-2.71596	2.91156	1					-2.71596	2.91156	1
-2.82562	2.62157	1					-2.82562	2.62157	1
-1.31072	2.37134	1					-1.31072	2.37134	1
-2.34818	2.40325	1					-2.34818	2.40325	1
-3.00551	3.12696	1					-3.00551	3.12696	1
-3.03384	3.06866	1					-3.03384	3.06866	1
-2.86296	-3.07994	1					-2.86296	-3.07994	1
-1.36268	1.09778	0					-1.36268	1.09778	0
-1.42311	1.64435	0					-1.42311	1.64435	0
-1.32083	0.694048	0					-1.32083	0.694048	0
-1.16043	1.19085	0					-1.16043	1.19085	0
-1.36518	2.23586	1					-1.36518	2.23586	1
-1.39184	0.312343	0					-1.39184	0.312343	0
-1.26528	0.415752	0					-1.26528	0.415752	0
-2.94966	2.85917	1					-2.94966	2.85917	1
-1.89753	2.73303	1					-1.89753	2.73303	1
-1.64783	1.91868	1					-1.64783	1.91868	1
-1.374	0.564919	0					-1.374	0.564919	0
-2.85956	2.98093	1					-2.85956	2.98093	1
-1.4765	1.28843	0					-1.4765	1.28843	0
-1.53517	0.549918	0					-1.53517	0.549918	0
-2.90849	2.92457	1					-2.90849	2.92457	1
-2.80878	2.46671	1					-2.80878	2.46671	1
-2.38984	2.27036	1					-2.38984	2.27036	1
-1.45881	1.18756	0					-1.45881	1.18756	0
-2.81311	-2.94279	1					-2.81311	-2.94279	1
-3.00624	-2.74721	1					-3.00624	-2.74721	1
-1.67346	1.71296	0					-1.67346	1.71296	0
-2.97445	3.10506	1					-2.97445	3.10506	1
-2.6458	3.01941	1					-2.6458	3.01941	1
-2.67162	2.93566	1					-2.67162	2.93566	1
-1.5121	2.03426	1					-1.5121	2.03426	1
-1.27037	0.373291	0					-1.27037	0.373291	0
-2.0319	3.07526	1					-2.0319	3.07526	1
-1.9642	2.41981	1					-1.9642	2.41981	1
-2.49471	-2.91075	1					-2.49471	-2.91075	1
-1.48464	1.08706	0					-1.48464	1.08706	0
-2.45263	2.88144	1					-2.45263	2.88144	1
-2.83577	2.56617	1					-2.83577	2.56617	1
-2.45755	2.78021	1					-2.45755	2.78021	1
3.07621	2.53239	1					3.07621	2.53239	1
-3.04043	2.89416	1					-3.04043	2.89416	1
-1.37515	1.73583	0					-1.37515	1.73583	0
-1.82313	0.346422	0					-1.82313	0.346422	0
3.13725	2.77852	1					3.13725	2.77852	1
-1.54127	1.29145	0					-1.54127	1.29145	0
-1.80165	1.54802	0					-1.80165	1.54802	0
-1.56463	0.661338	0					-1.56463	0.661338	0
3.10387	-3.02678	1					3.10387	-3.02678	1
-1.68044	0.797683	0					-1.68044	0.797683	0
-2.54415	2.42406	1					-2.54415	2.42406	1
-1.42006	0.920177	0					-1.42006	0.920177	0
-2.31997	2.37022	1					-2.31997	2.37022	1
-2.33036	2.22838	1					-2.33036	2.22838	1
-2.97764	2.9931	1					-2.97764	2.9931	1
-2.29237	3.01808	1					-2.29237	3.01808	1
-2.76616	2.73141	1					-2.76616	2.73141	1
-2.70642	-2.43024	1					-2.70642	-2.43024	1
-2.63977	-2.8623	1					-2.63977	-2.8623	1
-2.78556	2.69728	1					-2.78556	2.69728	1
-2.90771	-2.76858	1					-2.90771	-2.76858	1
-1.81456	2.4845	1					-1.81456	2.4845	1
-2.56011	-2.92318	1					-2.56011	-2.92318	1
-1.40736	0.816946	0					-1.40736	0.816946	0
-1.48766	1.72073	0					-1.48766	1.72073	0
-2.85942	2.9113	1					-2.85942	2.9113	1
-2.35741	3.04673	1					-2.35741	3.04673	1
-3.12403	3.10764	1					-3.12403	3.10764	1
-1.68364	2.71843	1					-1.68364	2.71843	1
-1.33173	1.8743	1					-1.33173	1.8743	1
-2.55535	2.8483	1					-2.55535	2.8483	1
3.10084	3.03648	1					3.10084	3.03648	1
-1.40906	0.539869	0					-1.40906	0.539869	0
-1.60593	1.07282	0					-1.60593	1.07282	0
-1.47836	0.467596	0					-1.47836	0.467596	0
-1.43701	2.46644	1					-1.43701	2.46644	1
-1.27381	1.00606	0					-1.27381	1.00606	0
-2.71704	-3.08731	1					-2.71704	-3.08731	1
-2.41471	2.89191	1					-2.41471	2.89191	1
-2.95626	2.79345	1					-2.95626	2.79345	1
-2.9143	2.6511	1					-2.9143	2.6511	1
-1.5791	0.174669	0					-1.5791	0.174669	0
-2.27351	2.22133	1					-2.27351	2.22133	1
-2.72407	2.24977	1					-2.72407	2.24977	1
-1.66543	1.46034	0					-1.66543	1.46034	0
-1.68282	1.25227	0					-1.68282	1.25227	0
-2.28291	-3.06846	1					-2.28291	-3.06846	1
-2.27773	2.40642	1					-2.27773	2.40642	1
-1.41324	0.900065	0					-1.41324	0.900065	0
-2.91648	2.84877	1					-2.91648	2.84877	1
-2.81064	3.05654	1					-2.81064	3.05654	1
-1.20714	0.707153	0					-1.20714	0.707153	0
-2.32118	3.03916	1					-2.32118	3.03916	1
-2.79456	-3.05738	1					-2.79456	-3.05738	1
-1.3603	2.05858	1					-1.3603	2.05858	1
3.13284	-3.05355	1					3.13284	-3.05355	1
-1.25929	0.740013	0					-1.25929	0.740013	0
-2.05534	1.70889	1					-2.05534	1.70889	1
-1.38396	1.57344	0					-1.38396	1.57344	0
-1.17836	1.37133	0					-1.17836	1.37133	0
-1.24145	-0.088346	0					-1.24145	-0.088346	0
-1.53953	2.56955	1					-1.53953	2.56955	1
-2.60501	2.99282	1					-2.60501	2.99282	1
-1.71342	0.514372	0					-1.71342	0.514372	0
-2.76572	2.7307	1					-2.76572	2.7307	1
-2.53988	2.59269	1					-2.53988	2.59269	1
-2.30905	2.87783	1					-2.30905	2.87783	1
-2.88871	2.43278	1					-2.88871	2.43278	1
-1.34958	0.182703	0					-1.34958	0.182703	0
-1.50354	1.68264	0					-1.50354	1.68264	0
-2.62017	2.97803	1					-2.62017	2.97803	1
-1.29785	0.881545	0					-1.29785	0.881545	0
-2.73304	2.97209	1					-2.73304	2.97209	1
-2.07029	2.36648	1					-2.07029	2.36648	1
-2.82389	2.79641	1					-2.82389	2.79641	1
-2.26199	1.90982	1					-2.26199	1.90982	1
-3.00279	2.59077	1					-3.00279	2.59077	1
-2.59695	-2.82796	1					-2.59695	-2.82796	1
-3.01741	2.50849	1					-3.01741	2.50849	1
-1.1945	1.87831	0					-1.1945	1.87831	0
-1.29274	0.601599	0					-1.29274	0.601599	0
-2.76673	2.947	1					-2.76673	2.947	1
-1.22585	0.757447	0					-1.22585	0.757447	0
-1.57451	1.51718	0					-1.57451	1.51718	0
-1.39124	2.45611	1					-1.39124	2.45611	1
-1.76674	2.42262	1					-1.76674	2.42262	1
-1.34761	0.640143	0					-1.34761	0.640143	0
-1.36398	0.7897	0					-1.36398	0.7897	0
-1.46991	0.771325	0					-1.46991	0.771325	0
-2.84651	2.64985	1					-2.84651	2.64985	1
-2.57564	2.78026	1					-2.57564	2.78026	1
3.03838	-2.93038	1					3.03838	-2.93038	1
-1.25815	-0.605123	0					-1.25815	-0.605123	0
-1.65587	1.45775	0					-1.65587	1.45775	0
-1.47374	0.952533	0					-1.47374	0.952533	0
-1.38773	0.517075	0					-1.38773	0.517075	0
-1.34985	0.306352	0					-1.34985	0.306352	0
-3.09193	2.68979	1					-3.09193	2.68979	1
-1.63574	0.218468	0					-1.63574	0.218468	0
-2.21346	3.04801	1					-2.21346	3.04801	1
-1.6349	0.189231	0					-1.6349	0.189231	0
-1.90663	2.20197	1					-1.90663	2.20197	1
-1.84078	1.69258	0					-1.84078	1.69258	0
-2.8129	2.55334	1					-2.8129	2.55334	1
-2.70413	2.87847	1					-2.70413	2.87847	1
-2.50983	-3.10407	1					-2.50983	-3.10407	1
-1.31551	1.1713	0					-1.31551	1.1713	0
-2.65673	2.51239	1					-2.65673	2.51239	1
-1.80822	0.893345	0					-1.80822	0.893345	0
3.01561	-2.99176	1					3.01561	-2.99176	1
-1.21748	1.42048	0					-1.21748	1.42048	0
-2.25047	2.27128	1					-2.25047	2.27128	1
-2.49066	2.01828	1					-2.49066	2.01828	1
-1.0738	-0.570441	0					-1.0738	-0.570441	0
-1.30155	1.22701	0					-1.30155	1.22701	0
-3.02969	-2.98227	1					-3.02969	-2.98227	1
-3.01873	2.33839	1					-3.01873	2.33839	1
-2.86115	2.90884	1					-2.86115	2.90884	1
-2.5869	3.12081	1					-2.5869	3.12081	1
-1.23295	0.568355	0					-1.23295	0.568355	0
-1.31961	0.389423	0					-1.31961	0.389423	0
-1.30967	1.03983	0					-1.30967	1.03983	0
-2.87059	-2.66834	1					-2.87059	-2.66834	1
-2.49422	2.71934	1					-2.49422	2.71934	1
-2.83679	2.85543	1					-2.83679	2.85543	1
-2.63235	2.65477	1					-2.63235	2.65477	1
-2.38649	2.85025	1					-2.38649	2.85025	1
-2.97015	3.09833	1					-2.97015	3.09833	1
-2.61826	3.00763	1					-2.61826	3.00763	1
-1.57401	1.25694	0					-1.57401	1.25694	0
-1.34373	1.50398	0					-1.34373	1.50398	0
-1.04597	0.037981	0					-1.04597	0.037981	0
-2.38811	2.81209	1					-2.38811	2.81209	1
-0.930565	0.371628	0					-0.930565	0.371628	0
-1.66007	1.7341	0					-1.66007	1.7341	0
-1.5151	0.830916	0					-1.5151	0.830916	0
-1.2593	0.570765	0					-1.2593	0.570765	0
-1.01381	1.03797	0					-1.01381	1.03797	0
-0.968654	0.273572	0					-0.968654	0.273572	0
-1.35129	2.17179	1					-1.35129	2.17179	1
-1.50678	1.04662	0					-1.50678	1.04662	0
-2.5425	2.67875	1					-2.5425	2.67875	1
-1.44382	0.177155	0					-1.44382	0.177155	0
-1.62372	1.9447	0					-1.62372	1.9447	0
-2.75572	-2.9451	1					-2.75572	-2.9451	1
-2.87569	-2.78949	1					-2.87569	-2.78949	1
-1.11941	1.1281	0					-1.11941	1.1281	0
-1.41009	1.062	0					-1.41009	1.062	0
-1.28252	1.22209	0					-1.28252	1.22209	0
-2.81182	3.09424	1					-2.81182	3.09424	1
-2.17536	2.34099	1					-2.17536	2.34099	1
-2.92586	2.64855	1					-2.92586	2.64855	1
-2.6414	3.08379	1					-2.6414	3.08379	1
-1.16462	0.159188	0					-1.16462	0.159188	0
-2.24954	1.67806	1					-2.24954	1.67806	1
-2.51828	2.58093	1					-2.51828	2.58093	1
3.08407	2.98263	1					3.08407	2.98263	1
-2.80945	2.83983	1					-2.80945	2.83983	1
3.09098	2.33591	1					3.09098	2.33591	1
-1.7888	2.75766	1					-1.7888	2.75766	1
-2.60968	2.97654	1					-2.60968	2.97654	1
-1.31182	0.483354	0					-1.31182	0.483354	0
-1.38052	1.22148	0					-1.38052	1.22148	0
-1.02541	0.740172	0					-1.02541	0.740172	0
-1.37264	1.07007	0					-1.37264	1.07007	0
-1.8913	2.205	1					-1.8913	2.205	1
-2.85037	2.22743	1					-2.85037	2.22743	1
-2.65061	-2.75214	1					-2.65061	-2.75214	1
-1.71561	0.47642	0					-1.71561	0.47642	0
-1.65835	0.476726	0					-1.65835	0.476726	0
-1.26286	0.597357	0					-1.26286	0.597357	0
-1.56319	0.68663	0					-1.56319	0.68663	0
-1.65575	2.79525	1					-1.65575	2.79525	1
-2.70408	-2.47502	1					-2.70408	-2.47502	1
-1.06761	1.10758	0					-1.06761	1.10758	0
-3.07979	2.64561	1					-3.07979	2.64561	1
-2.69705	2.59502	1					-2.69705	2.59502	1
-3.10347	2.9642	1					-3.10347	2.9642	1
-1.37543	1.06494	0					-1.37543	1.06494	0
-1.46897	-0.206316	0					-1.46897	-0.206316	0
-2.95747	2.94092	1					-2.95747	2.94092	1
-2.93355	3.13882	1					-2.93355	3.13882	1
-1.16365	0.168767	0					-1.16365	0.168767	0
-2.82435	-3.05441	1					-2.82435	-3.05441	1
-2.44928	2.32832	1					-2.44928	2.32832	1
-1.04146	0.413736	0					-1.04146	0.413736	0
-1.47972	1.25557	0					-1.47972	1.25557	0
-1.27113	1.79213	0					-1.27113	1.79213	0
-2.81199	3.12541	1					-2.81199	3.12541	1
-2.51591	2.7818	1					-2.51591	2.7818	1
-3.14038	2.98066	1					-3.14038	2.98066	1
-2.92259	3.09618	1					-2.92259	3.09618	1
-1.44608	1.34791	0					-1.44608	1.34791	0
-1.14594	1.34553	0					-1.14594	1.34553	0
-1.32765	2.49868	1					-1.32765	2.49868	1
-2.73212	2.89814	1					-2.73212	2.89814	1
-2.87034	2.99322	1					-2.87034	2.99322	1
-2.72217	3.09734	1					-2.72217	3.09734	1
-1.74768	2.05595	1					-1.74768	2.05595	1
-2.62041	-3.01658	1					-2.62041	-3.01658	1
-1.2235	1.04571	0					-1.2235	1.04571	0
-1.50089	0.400476	0					-1.50089	0.400476	0
-1.30795	0.066651	0					-1.30795	0.066651	0
-1.4297	1.37729	0					-1.4297	1.37729	0
-2.22755	2.21652	1					-2.22755	2.21652	1
-2.26075	2.80571	1					-2.26075	2.80571	1
-2.89231	2.98438	1					-2.89231	2.98438	1
-1.65989	2.86737	1					-1.65989	2.86737	1
-1.46492	2.28952	1					-1.46492	2.28952	1
-1.58416	2.18575	1					-1.58416	2.18575	1
2.88785	-2.29723	1					2.88785	-2.29723	1
-2.87389	2.45201	1					-2.87389	2.45201	1
-2.04014	-3.11739	1					-2.04014	-3.11739	1
-3.02114	2.07137	1					-3.02114	2.07137	1
-2.14549	2.15525	1					-2.14549	2.15525	1
-1.68965	2.49364	1					-1.68965	2.49364	1
-1.76358	0.263677	0					-1.76358	0.263677	0
-2.08957	2.55716	1					-2.08957	2.55716	1
-2.33048	2.23506	1					-2.33048	2.23506	1
-1.22079	0.834671	0					-1.22079	0.834671	0
-1.56027	1.16111	0					-1.56027	1.16111	0
-1.41437	0.842281	0					-1.41437	0.842281	0
-1.51862	0.836761	0					-1.51862	0.836761	0
-1.47892	0.767673	0					-1.47892	0.767673	0
-1.14955	0.427287	0					-1.14955	0.427287	0
-1.33146	1.17953	0					-1.33146	1.17953	0
-1.80179	-0.028893	0					-1.80179	-0.028893	0
-1.16061	0.297315	0					-1.16061	0.297315	0
-2.68802	2.91785	1					-2.68802	2.91785	1
-2.73773	3.01463	1					-2.73773	3.01463	1
-1.43542	2.22027	1					-1.43542	2.22027	1
-1.28313	-0.104707	0					-1.28313	-0.104707	0
-1.70643	0.772903	0					-1.70643	0.772903	0
-1.74507	1.22273	0					-1.74507	1.22273	0
-2.06511	2.92286	1					-2.06511	2.92286	1
-1.23551	0.923573	0					-1.23551	0.923573	0
-1.5028	1.21386	0					-1.5028	1.21386	0
-2.48434	2.58706	1					-2.48434	2.58706	1
3.07411	2.77649	1					3.07411	2.77649	1
-1.08931	0.26267	0					-1.08931	0.26267	0
-2.46287	2.37273	1					-2.46287	2.37273	1
-2.83987	3.03926	1					-2.83987	3.03926	1
-1.42827	0.746786	0					-1.42827	0.746786	0
-1.20132	2.12073	1					-1.20132	2.12073	1
-2.42115	2.63382	1					-2.42115	2.63382	1
-1.34659	1.14625	0					-1.34659	1.14625	0
-2.69999	2.79384	1					-2.69999	2.79384	1
3.06042	2.52572	1					3.06042	2.52572	1
-1.54827	1.84335	1					-1.54827	1.84335	1
-2.88549	2.91665	1					-2.88549	2.91665	1
-1.74887	2.36974	1					-1.74887	2.36974	1
-1.18464	-0.36587	0					-1.18464	-0.36587	0
-1.35703	2.39642	1					-1.35703	2.39642	1
-1.19496	0.701984	0					-1.19496	0.701984	0
-1.34685	0.486885	0					-1.34685	0.486885	0
-1.36673	2.54844	1					-1.36673	2.54844	1
-1.25563	2.02487	1					-1.25563	2.02487	1
-1.34223	-0.134917	0					-1.34223	-0.134917	0
-2.23625	2.5241	1					-2.23625	2.5241	1
-1.70219	-0.074299	0					-1.70219	-0.074299	0
-1.05252	0.771237	0					-1.05252	0.771237	0
-2.00532	0.40946	0					-2.00532	0.40946	0
-1.42701	0.791456	0					-1.42701	0.791456	0
-1.17844	1.36242	0					-1.17844	1.36242	0
-2.61903	2.81861	1					-2.61903	2.81861	1
-1.57203	0.881242	0					-1.57203	0.881242	0
-2.74855	-3.07092	1					-2.74855	-3.07092	1
-2.59722	2.68512	1					-2.59722	2.68512	1
-1.78653	2.69045	1					-1.78653	2.69045	1
-1.68228	2.12707	1					-1.68228	2.12707	1
-3.11144	-2.99215	1					-3.11144	-2.99215	1
-1.71906	2.36796	1					-1.71906	2.36796	1
-1.26573	0.731961	0					-1.26573	0.731961	0
-1.20101	2.43981	1					-1.20101	2.43981	1
-1.70484	2.6381	1					-1.70484	2.6381	1
-1.45617	-0.174722	0					-1.45617	-0.174722	0
-2.04372	2.90482	1					-2.04372	2.90482	1
-2.55648	2.76303	1					-2.55648	2.76303	1
-2.97654	-2.53257	1					-2.97654	-2.53257	1
-1.25817	1.40655	0					-1.25817	1.40655	0
-2.3326	2.97181	1					-2.3326	2.97181	1
-1.70957	2.47151	1					-1.70957	2.47151	1
-1.26172	1.15565	0					-1.26172	1.15565	0
-1.34482	1.07503	0					-1.34482	1.07503	0
-1.44219	1.56418	0					-1.44219	1.56418	0
-2.66249	-3.01719	1					-2.66249	-3.01719	1
-2.84163	-3.03003	1					-2.84163	-3.03003	1
-1.44211	1.21858	0					-1.44211	1.21858	0
-1.88532	0.963727	0					-1.88532	0.963727	0
-2.5894	2.63556	1					-2.5894	2.63556	1
-1.3443	1.31526	0					-1.3443	1.31526	0
-2.73946	2.82602	1					-2.73946	2.82602	1
-2.22572	2.94895	1					-2.22572	2.94895	1
-3.03419	-2.91194	1					-3.03419	-2.91194	1
-2.99472	2.27389	1					-2.99472	2.27389	1
-1.66345	1.40119	0					-1.66345	1.40119	0
-2.36524	2.19043	1					-2.36524	2.19043	1
-1.3103	1.29207	0					-1.3103	1.29207	0
-2.17229	2.8419	1					-2.17229	2.8419	1
-2.21993	2.66433	1					-2.21993	2.66433	1
-1.62661	2.61144	1					-1.62661	2.61144	1
-1.58056	0.604328	0					-1.58056	0.604328	0
-1.45113	0.736282	0					-1.45113	0.736282	0
-1.18907	1.8554	0					-1.18907	1.8554	0
-1.55242	2.65104	1					-1.55242	2.65104	1
-1.355	0.808137	0					-1.355	0.808137	0
-0.904642	2.38316	1					-0.904642	2.38316	1
-2.67348	3.01511	1					-2.67348	3.01511	1
-2.92286	3.10243	1					-2.92286	3.10243	1
-3.0042	-3.06115	1					-3.0042	-3.06115	1
-2.53657	2.88856	1					-2.53657	2.88856	1
-2.6228	2.73735	1					-2.6228	2.73735	1
-1.53607	0.626349	0					-1.53607	0.626349	0
-2.04358	2.66537	1					-2.04358	2.66537	1
-2.80405	3.04461	1					-2.80405	3.04461	1
-1.73979	-3.05754	1					-1.73979	-3.05754	1
-2.57626	3.00893	1					-2.57626	3.00893	1
-2.03508	2.76506	1					-2.03508	2.76506	1
-2.77164	-3.00739	1					-2.77164	-3.00739	1
-2.22479	2.76811	1					-2.22479	2.76811	1
-2.18841	2.51829	1					-2.18841	2.51829	1
2.94753	2.92037	1					2.94753	2.92037	1
-2.07678	2.77391	1					-2.07678	2.77391	1
-2.86481	2.47753	1					-2.86481	2.47753	1
-2.72517	3.00288	1					-2.72517	3.00288	1
-1.57906	2.21147	1					-1.57906	2.21147	1
-1.55677	1.17076	0					-1.55677	1.17076	0
-0.984732	1.84202	1					-0.984732	1.84202	1
-1.24364	1.14971	0					-1.24364	1.14971	0
2.93103	2.84628	1					2.93103	2.84628	1
-2.58853	2.44301	1					-2.58853	2.44301	1
-2.48131	2.57705	1					-2.48131	2.57705	1
-2.26453	2.9923	1					-2.26453	2.9923	1
-1.22711	2.38671	1					-1.22711	2.38671	1
-1.46684	2.09107	1					-1.46684	2.09107	1
-1.19478	-0.19985	0					-1.19478	-0.19985	0
-2.5688	2.64743	1					-2.5688	2.64743	1
-1.6945	1.14487	0					-1.6945	1.14487	0
-2.039	2.72946	1					-2.039	2.72946	1
-3.0667	2.85519	1					-3.0667	2.85519	1
-1.32673	1.4132	0					-1.32673	1.4132	0
-1.39535	0.725146	0					-1.39535	0.725146	0
-2.25479	2.61418	1					-2.25479	2.61418	1
-2.55451	2.38687	1					-2.55451	2.38687	1
-2.42641	2.54706	1					-2.42641	2.54706	1
-2.49469	2.35398	1					-2.49469	2.35398	1
-2.80082	2.64004	1					-2.80082	2.64004	1
-1.27699	1.24724	0					-1.27699	1.24724	0
-1.15778	1.48383	0					-1.15778	1.48383	0
-1.61888	0.878485	0					-1.61888	0.878485	0
-2.05204	1.92082	1					-2.05204	1.92082	1
-1.7777	1.336	0					-1.7777	1.336	0
-1.68822	0.401389	0					-1.68822	0.401389	0
-2.46956	2.79463	1					-2.46956	2.79463	1
-2.74601	2.66639	1					-2.74601	2.66639	1
-2.88972	3.12768	1					-2.88972	3.12768	1
-1.60133	1.08652	0					-1.60133	1.08652	0
-2.42516	2.60128	1					-2.42516	2.60128	1
-2.82542	3.06479	1					-2.82542	3.06479	1
-2.53285	-3.13753	1					-2.53285	-3.13753	1
-2.84475	2.40131	1					-2.84475	2.40131	1
-3.05563	-2.28762	1					-3.05563	-2.28762	1
-2.72307	2.46207	1					-2.72307	2.46207	1
-2.3065	3.10245	1					-2.3065	3.10245	1
-2.66127	-2.81055	1					-2.66127	-2.81055	1
-1.31518	-0.068289	0					-1.31518	-0.068289	0
-2.14192	2.56655	1					-2.14192	2.56655	1
-2.26143	2.86542	1					-2.26143	2.86542	1
-1.92836	2.42994	1					-1.92836	2.42994	1
-1.39314	1.68857	0					-1.39314	1.68857	0
-2.1299	2.37542	1					-2.1299	2.37542	1
-2.75507	-3.07164	1					-2.75507	-3.07164	1
-2.79773	-2.87142	1					-2.79773	-2.87142	1
-1.60502	1.75198	0					-1.60502	1.75198	0
-2.86636	-1.13261	1					-2.86636	-1.13261	1
-1.33477	1.17412	0					-1.33477	1.17412	0
-1.75601	0.774644	0					-1.75601	0.774644	0
-1.54349	1.00132	0					-1.54349	1.00132	0
-1.5282	-0.020442	0					-1.5282	-0.020442	0
-0.849731	0.931428	0					-0.849731	0.931428	0
-2.1585	2.98283	1					-2.1585	2.98283	1
-1.32728	1.47832	0					-1.32728	1.47832	0
-1.68866	1.14033	0					-1.68866	1.14033	0
-2.49683	2.83611	1					-2.49683	2.83611	1
-2.51823	2.91962	1					-2.51823	2.91962	1
-1.47526	0.510264	0					-1.47526	0.510264	0
-1.78751	1.47485	0					-1.78751	1.47485	0
2.93459	2.79778	1					2.93459	2.79778	1
-2.52698	2.45566	1					-2.52698	2.45566	1
-0.737964	1.77937	0					-0.737964	1.77937	0
-1.45024	1.15474	0					-1.45024	1.15474	0
-2.57441	2.87371	1					-2.57441	2.87371	1
-1.33048	2.277	1					-1.33048	2.277	1
-1.4487	1.38708	0					-1.4487	1.38708	0
-1.55086	0.733724	0					-1.55086	0.733724	0
-2.90443	-2.71454	1					-2.90443	-2.71454	1
-2.88909	2.55014	1					-2.88909	2.55014	1
-3.09391	3.04241	1					-3.09391	3.04241	1
-1.49043	0.652262	0					-1.49043	0.652262	0
-2.82986	2.18197	1					-2.82986	2.18197	1
-2.40259	2.91724	1					-2.40259	2.91724	1
-1.79351	2.76508	1					-1.79351	2.76508	1
-2.09614	2.77038	1					-2.09614	2.77038	1
-2.47449	2.99631	1					-2.47449	2.99631	1
-2.49996	3.12409	1					-2.49996	3.12409	1
-1.50783	0.537284	0					-1.50783	0.537284	0
-1.57207	1.12274	0					-1.57207	1.12274	0
-1.30489	0.527574	0					-1.30489	0.527574	0
-1.82282	2.13803	1					-1.82282	2.13803	1
-1.10816	2.16916	1					-1.10816	2.16916	1
-1.35568	0.789923	0					-1.35568	0.789923	0
-2.6609	2.71607	1					-2.6609	2.71607	1
-2.69291	2.97023	1					-2.69291	2.97023	1
-2.61616	-2.86123	1					-2.61616	-2.86123	1
-3.00848	-3.00865	1					-3.00848	-3.00865	1
-1.231	0.128305	0					-1.231	0.128305	0
-2.43368	2.86874	1					-2.43368	2.86874	1
3.10097	2.82907	1					3.10097	2.82907	1
-2.14952	2.83372	1					-2.14952	2.83372	1
-1.57334	2.85683	1					-1.57334	2.85683	1
-1.26417	0.960822	0					-1.26417	0.960822	0
-2.44568	2.60615	1					-2.44568	2.60615	1
2.76611	2.85478	1					2.76611	2.85478	1
-1.57968	1.52794	0					-1.57968	1.52794	0
-2.72591	2.6022	1					-2.72591	2.6022	1
2.60337	2.92475	1					2.60337	2.92475	1
-1.58873	1.17447	0					-1.58873	1.17447	0
-2.35767	2.17188	1					-2.35767	2.17188	1
-2.97534	2.70132	1					-2.97534	2.70132	1
-2.78105	2.70777	1					-2.78105	2.70777	1
-1.09725	0.345962	0					-1.09725	0.345962	0
-2.416	2.33846	1					-2.416	2.33846	1
-1.0837	2.49203	1					-1.0837	2.49203	1
-2.43547	1.93142	1					-2.43547	1.93142	1
-1.26778	1.3975	0					-1.26778	1.3975	0
-1.59864	1.95894	1					-1.59864	1.95894	1
-1.27809	0.726291	0					-1.27809	0.726291	0
-2.23496	2.91535	1					-2.23496	2.91535	1
-3.01274	-3.08727	1					-3.01274	-3.08727	1
-2.71651	2.75755	1					-2.71651	2.75755	1
-2.87675	-2.95482	1					-2.87675	-2.95482	1
-2.41674	-3.07543	1					-2.41674	-3.07543	1
-2.09336	2.44661	1					-2.09336	2.44661	1
-2.92647	2.78766	1					-2.92647	2.78766	1
-3.06899	-2.94096	1					-3.06899	-2.94096	1
-2.93434	2.454	1					-2.93434	2.454	1
-2.80891	2.5951	1					-2.80891	2.5951	1
-1.08093	1.09698	0					-1.08093	1.09698	0
-1.3342	0.67819	0					-1.3342	0.67819	0
-1.47038	0.976715	0					-1.47038	0.976715	0
-0.734006	1.62123	0					-0.734006	1.62123	0
-2.91548	2.89421	1					-2.91548	2.89421	1
-2.40286	2.79313	1					-2.40286	2.79313	1
-1.64956	1.43615	0					-1.64956	1.43615	0
-1.08885	0.956062	0					-1.08885	0.956062	0
-1.24533	1.13966	0					-1.24533	1.13966	0
-2.48461	2.24552	1					-2.48461	2.24552	1
-3.0026	2.94357	1					-3.0026	2.94357	1
-2.97696	3.07533	1					-2.97696	3.07533	1
-1.13102	0.407646	0					-1.13102	0.407646	0
-2.83304	2.45548	1					-2.83304	2.45548	1
-2.6209	2.51554	1					-2.6209	2.51554	1
-2.87527	2.45618	1					-2.87527	2.45618	1
-2.38276	2.87848	1					-2.38276	2.87848	1
-2.43886	2.74126	1					-2.43886	2.74126	1
-1.22645	2.20695	1					-1.22645	2.20695	1
-1.43666	2.38375	1					-1.43666	2.38375	1
-1.6374	0.791028	0					-1.6374	0.791028	0
-1.18557	2.06516	1					-1.18557	2.06516	1
-1.15613	2.08125	1					-1.15613	2.08125	1
-1.18626	1.15176	0					-1.18626	1.15176	0
-2.2252	2.71798	1					-2.2252	2.71798	1
-1.36118	1.72501	0					-1.36118	1.72501	0
-1.00824	0.990944	0					-1.00824	0.990944	0
-0.924397	0.360843	0					-0.924397	0.360843	0
-2.76378	-2.87647	1					-2.76378	-2.87647	1
-1.05157	1.70062	0					-1.05157	1.70062	0
-1.3385	0.470446	0					-1.3385	0.470446	0
-1.69314	2.39243	1					-1.69314	2.39243	1
-2.66511	3.00984	1					-2.66511	3.00984	1
-0.99754	1.39889	0					-0.99754	1.39889	0
-2.67805	3.12552	1					-2.67805	3.12552	1
-1.1991	1.03464	0					-1.1991	1.03464	0
-2.56406	3.13433	1					-2.56406	3.13433	1
-2.39558	2.63187	1					-2.39558	2.63187	1
-1.60708	2.35922	1					-1.60708	2.35922	1
-2.8859	-3.01328	1					-2.8859	-3.01328	1
-2.62033	-3.07069	1					-2.62033	-3.07069	1
-1.18161	0.6903	0					-1.18161	0.6903	0
-1.32872	0.969358	0					-1.32872	0.969358	0
-1.13305	-0.518626	0					-1.13305	-0.518626	0
-2.9066	3.12274	1					-2.9066	3.12274	1
-2.76689	2.68015	1					-2.76689	2.68015	1
-1.29845	0.936606	0					-1.29845	0.936606	0
-1.83335	1.39518	0					-1.83335	1.39518	0
-1.34336	0.709752	0					-1.34336	0.709752	0
-2.42206	-3.08084	1					-2.42206	-3.08084	1
-2.05977	2.39579	1					-2.05977	2.39579	1
-1.2227	2.46344	1					-1.2227	2.46344	1
-2.73895	-1.41416	1					-2.73895	-1.41416	1
-1.4524	1.71299	0					-1.4524	1.71299	0
-1.44749	1.07509	0					-1.44749	1.07509	0
-1.68974	1.16784	0					-1.68974	1.16784	0
-1.33177	-0.038898	0					-1.33177	-0.038898	0
-1.73843	0.788103	0					-1.73843	0.788103	0
-1.72525	2.93427	1					-1.72525	2.93427	1
-3.05124	-2.78887	1					-3.05124	-2.78887	1
-1.6299	-2.93567	1					-1.6299	-2.93567	1
-1.42085	2.12914	1					-1.42085	2.12914	1
-1.73285	2.8899	1					-1.73285	2.8899	1
-1.07249	1.7649	0					-1.07249	1.7649	0
-1.42178	1.32855	0					-1.42178	1.32855	0
-1.63107	-0.15072	0					-1.63107	-0.15072	0
-1.53413	1.47111	0					-1.53413	1.47111	0
-1.53574	0.770408	0					-1.53574	0.770408	0
-1.49172	1.84168	1					-1.49172	1.84168	1
-1.49863	0.685115	0					-1.49863	0.685115	0
-1.4772	2.702	1					-1.4772	2.702	1
-2.51273	3.02266	1					-2.51273	3.02266	1
-1.51247	0.929146	0					-1.51247	0.929146	0
-2.11748	1.41732	0					-2.11748	1.41732	0
-2.57272	-3.08993	1					-2.57272	-3.08993	1
-2.32297	2.64572	1					-2.32297	2.64572	1
-2.8461	2.72929	1					-2.8461	2.72929	1
-2.92065	2.51414	1					-2.92065	2.51414	1
-3.14072	2.91421	1					-3.14072	2.91421	1
-2.70669	2.91841	1					-2.70669	2.91841	1
-1.94319	2.10674	1					-1.94319	2.10674	1
-2.93059	2.44188	1					-2.93059	2.44188	1
-1.39396	0.631848	0					-1.39396	0.631848	0
-2.81465	3.0114	1					-2.81465	3.0114	1
-2.93681	2.6118	1					-2.93681	2.6118	1
-1.75868	2.6086	1					-1.75868	2.6086	1
-2.17625	2.66807	1					-2.17625	2.66807	1
-2.0967	2.90114	1					-2.0967	2.90114	1
-1.47084	1.05529	0					-1.47084	1.05529	0
-1.74034	0.955204	0					-1.74034	0.955204	0
-1.71003	1.39448	0					-1.71003	1.39448	0
-1.13017	1.21466	0					-1.13017	1.21466	0
-1.09503	0.097833	0					-1.09503	0.097833	0
-2.78965	-2.97724	1					-2.78965	-2.97724	1
-2.54534	-3.07972	1					-2.54534	-3.07972	1
-2.96025	2.90839	1					-2.96025	2.90839	1
-2.47401	2.84638	1					-2.47401	2.84638	1
-2.70915	3.01096	1					-2.70915	3.01096	1
-2.39487	3.11294	1					-2.39487	3.11294	1
-2.3461	2.62367	1					-2.3461	2.62367	1
-2.70696	2.72268	1					-2.70696	2.72268	1
-2.55604	3.05099	1					-2.55604	3.05099	1
-2.08933	2.67434	1					-2.08933	2.67434	1
-2.35839	2.63017	1					-2.35839	2.63017	1
-1.32779	0.320958	0					-1.32779	0.320958	0
-3.03895	3.08973	1					-3.03895	3.08973	1
-2.4557	2.77969	1					-2.4557	2.77969	1
-2.57728	2.89736	1					-2.57728	2.89736	1
-2.23921	2.99566	1					-2.23921	2.99566	1
-2.91193	2.76229	1					-2.91193	2.76229	1
-1.35468	1.54122	0					-1.35468	1.54122	0
-1.42983	0.944111	0					-1.42983	0.944111	0
-2.27745	2.71473	1					-2.27745	2.71473	1
-1.41545	0.128639	0					-1.41545	0.128639	0
-1.02576	0.866536	0					-1.02576	0.866536	0
-1.80598	1.32117	0					-1.80598	1.32117	0
-1.39328	1.10897	0					-1.39328	1.10897	0
-2.58802	3.08735	1					-2.58802	3.08735	1
-1.51602	2.7442	1					-1.51602	2.7442	1
-1.52011	1.25174	0					-1.52011	1.25174	0
-2.30469	2.34297	1					-2.30469	2.34297	1
-2.61473	2.31177	1					-2.61473	2.31177	1
-2.76816	2.7813	1					-2.76816	2.7813	1
-2.79653	3.03044	1					-2.79653	3.03044	1
-1.33683	2.47933	1					-1.33683	2.47933	1
-3.03935	2.03475	1					-3.03935	2.03475	1
-2.69118	-3.01278	1					-2.69118	-3.01278	1
-2.45902	3.03117	1					-2.45902	3.03117	1
-1.24384	1.28084	0					-1.24384	1.28084	0
-2.90361	-2.91314	1					-2.90361	-2.91314	1
-2.66797	-3.03621	1					-2.66797	-3.03621	1
-1.06235	1.86025	0					-1.06235	1.86025	0
-2.61313	2.57165	1					-2.61313	2.57165	1
-2.88853	2.49039	1					-2.88853	2.49039	1
-2.91797	2.75233	1					-2.91797	2.75233	1
-2.75118	-2.77344	1					-2.75118	-2.77344	1
-2.36424	2.61541	1					-2.36424	2.61541	1
-1.48241	0.538281	0					-1.48241	0.538281	0
-2.6963	2.4753	1					-2.6963	2.4753	1
-1.40281	-0.243337	0					-1.40281	-0.243337	0
-1.32347	0.750751	0					-1.32347	0.750751	0
-1.08471	0.383192	0					-1.08471	0.383192	0
[truncated: 158,003 more rows]

## Sheet: Fig. 5
Fig. 5c			Fig. 5d			Fig. 5e			Fig. 5f
j	U		j	S		j	θ		j	ζ
1	0.591022		1	0		1	1.28272		1	0.591022
2	0.422571		2	0.131323		2	1.19278		2	0.548707
3	0.331764		3	0.207454		3	0.728218		3	0.531023
4	0.294923		4	0.258044		4	0.769392		4	0.542774
5	0.264107		5	0.298097		5	0.660222		5	0.550429
6	0.242975		6	0.330104		6	0.500885		6	0.56004
7	0.230172		7	0.355665		7	0.417264		7	0.571788
8	0.22119		8	0.377191		8	0.422082		8	0.583482
9	0.2131		9	0.396358		9	0.325444		9	0.593802
10	0.207803		10	0.412634		10	0.330933		10	0.604137
11	0.202862		11	0.427563		11	0.320449		11	0.613537

## Sheet: Fig. 6
Fig. 6b			Fig. 6c	Fig. 6d
alpha	Sparse model size		SHAP value (Eyeglasses)	SHAP value (Male)
0.0001	151		0.538882	0.538882
0.000154445	118		0.537984	0.537984
0.000238533	89		0.537984	0.537984
0.000368403	68		0.537984	0.537984
0.000568981	41		0.538882	0.538882
0.000878764	23		0.53978	0.53978
0.00135721	10		0.541577	0.541577
0.00209614	5		0.53978	0.53978
0.00323739	1		0.541577	0.541577
0.005	0		0.540678	0.540678
			0.540678	0.540678
			0.542475	0.542475
			0.540678	0.540678
			0.53978	0.53978
			0.53978	0.53978
			0.541577	0.541577
			0.540678	0.540678
			0.538882	0.538882
			0.537984	0.537984
			0.53978	0.53978
			0.53978	0.53978
			0.53978	0.53978
			0.541577	0.541577
			0.540678	0.540678
			0.541577	0.541577
			0.538882	0.538882
			0.53978	0.53978
			0.541577	0.541577
			0.542475	0.542475
			0.542475	0.542475
			0.541577	0.541577
			0.540678	0.540678
			0.541577	0.541577
			0.541577	0.541577
			0.540678	0.540678
			0.541577	0.541577
			0.540678	0.540678
			0.537984	0.537984
			0.53978	0.53978
			0.538882	0.538882
			0.538882	0.538882
			0.538882	0.538882
			0.538882	0.538882
			0.53978	0.53978
			0.538882	0.538882
			0.53978	0.53978
			0.538882	0.538882
			0.538882	0.538882
			0.53978	0.53978
			0.538882	0.538882
			0.538882	0.538882
			0.541577	0.541577
			0.540678	0.540678
			0.542475	0.542475
			0.541577	0.541577
			0.540678	0.540678
			0.541577	0.541577
			0.541577	0.541577
			0.541577	0.541577
			0.53978	0.53978
			0.53978	0.53978
			0.538882	0.538882
			0.541577	0.541577
			0.53978	0.53978
			0.53978	0.53978
			0.538882	0.538882
			0.538882	0.538882
			0.53978	0.53978
			0.540678	0.540678
			0.541577	0.541577
			0.541577	0.541577
			0.541577	0.541577
			0.540678	0.540678
			0.540678	0.540678
			0.540678	0.540678
			0.541577	0.541577
			0.541577	0.541577
			0.541577	0.541577
			0.540678	0.540678
			0.540678	0.540678
			0.541577	0.541577
			0.541577	0.541577
			0.541577	0.541577
			0.541577	0.541577
			0.540678	0.540678
			0.541577	0.541577
			0.540678	0.540678
			0.542475	0.542475
			0.542475	0.542475
			0.541577	0.541577
			0.542475	0.542475
			0.542475	0.542475
			0.542475	0.542475
			0.541577	0.541577
			0.541577	0.541577
			0.541577	0.541577
			0.542475	0.542475
			0.542475	0.542475
			0.540678	0.540678
			0.541577	0.541577
			0.542475	0.542475
			0.542475	0.542475
			0.543373	0.543373
			0.541577	0.541577
			0.541577	0.541577
			0.541577	0.541577
			0.541577	0.541577
			0.542475	0.542475
			0.542475	0.542475
			0.541577	0.541577
			0.541577	0.541577
			0.541577	0.541577
			0.541577	0.541577
			0.541577	0.541577
			0.541577	0.541577
			0.543373	0.543373
			0.541577	0.541577
			0.542475	0.542475
			0.542475	0.542475
			0.543373	0.543373
			0.542475	0.542475
			0.541577	0.541577
			0.542475	0.542475
			0.543373	0.543373
			0.543373	0.543373
			0.543373	0.543373
			0.542475	0.542475
			0.543373	0.543373
			0.541577	0.541577
			0.542475	0.542475
			0.543373	0.543373
			0.543373	0.543373
			0.543373	0.543373
			0.542475	0.542475
			0.543373	0.543373
			0.542475	0.542475
			0.543373	0.543373
			0.543373	0.543373
			0.543373	0.543373
			0.542475	0.542475
			0.543373	0.543373
			0.543373	0.543373
			0.544271	0.544271
			0.543373	0.543373
			0.543373	0.543373
			0.543373	0.543373
			0.543373	0.543373
			0.542475	0.542475
			0.542475	0.542475
			0.542475	0.542475
			0.543373	0.543373
			0.543373	0.543373
			0.543373	0.543373
			0.542475	0.542475
			0.542475	0.542475
			0.542475	0.542475
			0.542475	0.542475
			0.542475	0.542475
			0.542475	0.542475
			0.541577	0.541577
			0.541577	0.541577
			0.542475	0.542475
			0.542475	0.542475
			0.541577	0.541577
			0.542475	0.542475
			0.542475	0.542475
			0.541577	0.541577
			0.541577	0.541577
			0.541577	0.541577
			0.541577	0.541577
			0.541577	0.541577
			0.541577	0.541577
			0.540678	0.540678
			0.541577	0.541577
			0.53978	0.53978
			0.540678	0.540678
			0.541577	0.541577
			0.540678	0.540678
			0.540678	0.540678
			0.540678	0.540678
			0.540678	0.540678
			0.540678	0.540678
			0.540678	0.540678
			0.53978	0.53978
			0.53978	0.53978
			0.53978	0.53978
			0.538882	0.538882
			0.53978	0.53978
			0.53978	0.53978
			0.541577	0.541577
			0.541577	0.541577
			0.538882	0.538882
			0.53978	0.53978
			0.538882	0.538882
			0.53978	0.53978
			0.538882	0.538882
			0.538882	0.538882
			0.53978	0.53978
			0.536188	0.536188
			0.536188	0.536188
			0.534392	0.534392
			0.537086	0.537086
			0.537984	0.537984
			0.537086	0.537086
			0.537984	0.537984
			0.537984	0.537984
			0.538882	0.538882
			0.537984	0.537984
			0.538882	0.538882
			0.538882	0.538882
			0.537984	0.537984
			0.538882	0.538882
			0.537984	0.537984
			0.537984	0.537984
			0.537984	0.537984
			0.537984	0.537984
			0.538882	0.538882
			0.538882	0.538882
			0.538882	0.538882
			0.538882	0.538882
			0.537984	0.537984
			0.538882	0.538882
			0.538882	0.538882
			0.53978	0.53978

## Sheet: Fig. 7
Fig. 7a			Fig. 7b			Fig. 7c			Fig. 7d
j	U		j	S		j	θ		j	ζ
1	0.0788288		1	0		1	0.170412		1	0.0788288
2	0.0422485		2	0.214659		2	0.0957374		2	0.0708141
3	0.0304874		3	0.337506		3	0.0800763		3	0.0754009
4	0.0233665		4	0.426433		4	0.0678043		4	0.0801139
5	0.0186886		5	0.495424		5	0.0556498		5	0.0846169
6	0.0155859		6	0.551179		6	0.0462219		6	0.0889337
7	0.0134099		7	0.598256		7	0.0435915		7	0.0930225
8	0.0116209		8	0.639295		8	0.0393858		8	0.0966948
9	0.0101825		9	0.675816		9	0.0373635		9	0.100116
10	0.00894198		10	0.709017		10	0.0341928		10	0.103294

## Sheet: Fig. S1
Fig. S1
S	U	Label
0	0.340135	1
0	0.2213	1
0	0.243343	1
0	0.291938	1
0	0.248681	1
0	0.309667	1
0	0.180294	1
0	0.328748	1
0	0.17522	1
0	0.261168	1
0	0.27492	1
0	0.139164	1
0	0.211178	1
0	0.178913	1
0	0.157669	1
0	0.246372	1
0	0.195797	1
0	0.126919	1
0	0.159321	1
0	0.146639	1
0	0.120127	1
0	0.123725	1
0	0.0915104	1
0	0.14187	1
0	0.0788288	1
0.155558	0.0706095	2
0.186299	0.0607524	2
0.179504	0.063698	2
0.167768	0.067419	2
0.178513	0.0639907	2
0.158055	0.0702224	2
0.195318	0.057414	2
0.158957	0.06976	2
0.196076	0.0573693	2
0.176191	0.0646959	2
0.170586	0.0667248	2
0.205488	0.0519748	2
0.185304	0.0622474	2
0.194968	0.0579541	2
0.20062	0.0551051	2
0.178051	0.0643239	2
0.191178	0.0593035	2
0.208558	0.0494026	2
0.201011	0.0541046	2
0.203604	0.0532028	2
0.209933	0.0484399	2
0.20917	0.0491001	2
0.214659	0.0422485	2
0.205215	0.0516138	2
0.296921	0.0400213	3
0.320902	0.0360084	3
0.315965	0.0371968	3
0.310772	0.0380543	3
0.315011	0.0373715	3
0.299114	0.0398281	3
0.327389	0.0345217	3
0.300601	0.0395952	3
0.329136	0.0339137	3
0.314599	0.0373632	3
0.309911	0.0382985	3
0.333163	0.0330598	3
0.319249	0.0367784	3
0.327451	0.0345831	3
0.331284	0.0334158	3
0.316433	0.0370674	3
0.325012	0.0351125	3
0.336675	0.0310251	3
0.330998	0.0333502	3
0.333366	0.0325967	3
0.337457	0.0307476	3
0.337506	0.0304874	3
0.334618	0.0318397	3
0.395276	0.0293237	4
0.41297	0.0270821	4
0.410574	0.0275562	4
0.40677	0.0280604	4
0.408812	0.0278319	4
0.398033	0.0291311	4
0.421016	0.0253424	4
0.399212	0.0289849	4
0.420331	0.025498	4
0.409659	0.0276399	4
0.403319	0.0285603	4
0.422969	0.0251187	4
0.41221	0.0274612	4
0.418757	0.0260304	4
0.423007	0.0248337	4
0.410303	0.0275808	4
0.417435	0.0262334	4
0.425896	0.0235385	4
0.421757	0.0251326	4
0.423117	0.024765	4
0.426433	0.0233665	4
0.423763	0.0243435	4
0.468527	0.0227795	5
0.485531	0.021122	5
0.483975	0.0213933	5
0.480043	0.0218461	5
0.481354	0.0217406	5
0.47244	0.0225738	5
0.492258	0.0197956	5
0.475235	0.0223486	5
0.491286	0.0200382	5
0.483233	0.0214513	5
0.477386	0.0221636	5
0.493577	0.0197213	5
0.484409	0.021462	5
0.490147	0.0203944	5
0.493118	0.0196459	5
0.481843	0.0216723	5
0.488644	0.020626	5
0.495424	0.0186886	5
0.492801	0.0196594	5
0.493519	0.0195092	5
0.493904	0.0192343	5
0.52801	0.0183528	6
0.543213	0.0172054	6
0.542068	0.0173688	6
0.540379	0.0175217	6
0.541746	0.0174108	6
0.53183	0.0182019	6
0.549385	0.016143	6
0.534055	0.0180633	6
0.54823	0.016413	6
0.542336	0.0173009	6
0.536429	0.0179074	6
0.550888	0.0160006	6
0.543685	0.0172688	6
0.548676	0.0163805	6
0.550573	0.0159099	6
0.541424	0.01744	6
0.546333	0.0167751	6
0.550311	0.0159203	6
0.55042	0.0159504	6
0.551179	0.0155859	6
0.578743	0.0153401	7
0.591135	0.0145447	7
0.589977	0.0146772	7
0.587799	0.0148395	7
0.591351	0.0145435	7
0.580447	0.0152873	7
0.597658	0.013514	7
0.585236	0.0150543	7
0.596545	0.0137682	7
0.590913	0.0145539	7
0.585841	0.0150142	7
0.598409	0.013521	7
0.59141	0.0146034	7
0.59698	0.0137261	7
0.598256	0.0134099	7
0.590449	0.0146313	7
0.595191	0.0140255	7
0.59773	0.0134825	7
0.597929	0.0134934	7
0.621084	0.0132474	8
0.632781	0.0126162	8
0.631192	0.0127606	8
0.62996	0.0128339	8
0.633427	0.0125684	8
0.622415	0.0132152	8
0.639295	0.0116209	8
0.62771	0.0130028	8
0.638319	0.0118607	8
0.632379	0.0126344	8
0.628292	0.0129713	8
0.639521	0.0117307	8
0.632999	0.0126627	8
0.6391	0.0117504	8
0.631755	0.0127129	8
0.636633	0.0121582	8
0.638989	0.0116736	8
0.6389	0.0117406	8
0.657339	0.0115301	9
0.669343	0.0110201	9
0.668766	0.0110741	9
0.668266	0.0110973	9
0.670665	0.0109168	9
0.66067	0.0114645	9
0.665213	0.0112971	9
0.67477	0.0103374	9
0.671105	0.0108534	9
0.665833	0.0112699	9
0.675964	0.0102154	9
0.670599	0.0109759	9
0.675816	0.0101825	9
0.669556	0.0110129	9
0.673144	0.0106091	9
0.675116	0.0102235	9
0.675382	0.0102288	9
0.690775	0.0101245	10
0.702009	0.00973839	10
0.702766	0.00969782	10
0.700366	0.00982818	10
0.703979	0.00959138	10
0.694796	0.0100582	10
0.699091	0.00991355	10
0.707922	0.00905442	10
0.704555	0.00952259	10
0.698957	0.00992012	10
0.709017	0.00894198	10
0.704103	0.00963235	10
0.703116	0.00966656	10
0.706017	0.00935341	10
0.707633	0.0090507	10
0.707976	0.0090449	10

## Sheet: Fig. S3
Fig. S3a			Fig. S3b
VAMP-2 score	iteration		Lagtime (ps)	Implied timescale (ps), 2nd eigenvector	Lagtime (ps)	Implied timescale (ps), 3rd eigenvector	Lagtime (ps)	Implied timescale (ps), Model limit
0	1.13442		0.05	190.195	0.05	8.81792	0.05	0.05
1	1.21717		0.1	137.024	0.1	6.02481	0.1	0.1
2	1.29032		0.15	109.964	0.15	4.42973	0.15	0.15
3	1.36465		0.2	96.2812	0.2	3.53131	0.2	0.2
4	1.44802		0.25	88.6538	0.25	2.97936	0.25	0.25
5	1.51776		0.3	83.9688	0.3	2.60119	0.3	0.3
6	1.56391		0.35	80.8988	0.35	2.3273	0.35	0.35
7	1.62959		0.4	78.6969	0.4	2.11649	0.4	0.4
8	1.66427		0.45	77.2101	0.45	1.95045	0.45	0.45
9	1.70484		0.5	76.0324	0.5	1.81941	0.5	0.5
10	1.73184		0.55	75.131	0.55	1.71077	0.55	0.55
11	1.76126		0.6	74.3944	0.6	1.62331	0.6	0.6
12	1.78695		0.65	73.7987	0.65	1.55125	0.65	0.65
13	1.81729		0.7	73.337	0.7	1.49231	0.7	0.7
14	1.82463		0.75	72.9849	0.75	1.44469	0.75	0.75
15	1.8416		0.8	72.715	0.8	1.40799	0.8	0.8
16	1.85633		0.85	72.4947	0.85	1.38029	0.85	0.85
17	1.86456		0.9	72.3016	0.9	1.36083	0.9	0.9
18	1.86948		0.95	72.1238	0.95	1.34917	0.95	0.95
19	1.87619		1	71.9674	1	1.34476	1	1
20	1.88636		1.05	71.8272	1.05	1.34575	1.05	1.05
21	1.89238		1.1	71.7032	1.1	1.35225	1.1	1.1
22	1.89498		1.15	71.5988	1.15	1.3638	1.15	1.15
23	1.89545		1.2	71.5027	1.2	1.38008	1.2	1.2
24	1.89968		1.25	71.4225	1.25	1.40062	1.25	1.25
25	1.90404		1.3	71.3648	1.3	1.4256	1.3	1.3
26	1.9073		1.35	71.3324	1.35	1.45419	1.35	1.35
27	1.91431		1.4	71.3175	1.4	1.48664	1.4	1.4
28	1.91312		1.45	71.3283	1.45	1.52207	1.45	1.45
29	1.92096		1.5	71.3699	1.5	1.56042	1.5	1.5
30	1.91967		1.55	71.4284	1.55	1.6012	1.55	1.55
31	1.9258		1.6	71.5102	1.6	1.64375	1.6	1.6
32	1.93221		1.65	71.5928	1.65	1.68799	1.65	1.65
33	1.93331		1.7	71.6662	1.7	1.73339	1.7	1.7
34	1.93894		1.75	71.7343	1.75	1.77915	1.75	1.75
35	1.94662		1.8	71.812	1.8	1.82525	1.8	1.8
36	1.95825		1.85	71.9043	1.85	1.871	1.85	1.85
37	1.96695		1.9	72.003	1.9	1.91602	1.9	1.9
38	1.98566		1.95	72.1049	1.95	1.95939	1.95	1.95
39	2.00841		2	72.1973	2	2.00149	2	2
40	2.01433		2.05	72.2854	2.05	2.04164	2.05	2.05
41	2.05316		2.1	72.3683	2.1	2.07968	2.1	2.1
42	2.0775		2.15	72.4517	2.15	2.1156	2.15	2.15
43	2.11616		2.2	72.5432	2.2	2.14964	2.2	2.2
44	2.14183		2.25	72.639	2.25	2.18178	2.25	2.25
45	2.19183		2.3	72.7409	2.3	2.21225	2.3	2.3
46	2.2169		2.35	72.8498	2.35	2.24129	2.35	2.35
47	2.25871		2.4	72.958	2.4	2.26922	2.4	2.4
48	2.28143		2.45	73.0619	2.45	2.29615	2.45	2.45
49	2.35108		2.5	73.1609	2.5	2.32235	2.5	2.5
50	2.34852		2.55	73.2557	2.55	2.3478	2.55	2.55
51	2.40827		2.6	73.3434	2.6	2.37248	2.6	2.6
52	2.39916		2.65	73.4261	2.65	2.39634	2.65	2.65
53	2.43847		2.7	73.5034	2.7	2.41968	2.7	2.7
54	2.47173		2.75	73.5753	2.75	2.44207	2.75	2.75
55	2.49654		2.8	73.6453	2.8	2.46368	2.8	2.8
56	2.54082		2.85	73.7122	2.85	2.48474	2.85	2.85
57	2.55431		2.9	73.775	2.9	2.50526	2.9	2.9
58	2.58803		2.95	73.8353	2.95	2.52522	2.95	2.95
59	2.5896		3	73.8925	3	2.54487	3	3
60	2.59866		3.05	73.9467	3.05	2.5643	3.05	3.05
61	2.63464		3.1	73.9979	3.1	2.5837	3.1	3.1
62	2.63883		3.15	74.0464	3.15	2.6029	3.15	3.15
63	2.67213		3.2	74.0929	3.2	2.62206	3.2	3.2
64	2.67551		3.25	74.1388	3.25	2.64115	3.25	3.25
65	2.70981		3.3	74.1829	3.3	2.66008	3.3	3.3
66	2.69254		3.35	74.2254	3.35	2.67875	3.35	3.35
67	2.72419		3.4	74.2669	3.4	2.69713	3.4	3.4
68	2.72774		3.45	74.307	3.45	2.7151	3.45	3.45
69	2.74287		3.5	74.3468	3.5	2.73266	3.5	3.5
70	2.75754		3.55	74.386	3.55	2.74976	3.55	3.55
71	2.76006		3.6	74.4234	3.6	2.7663	3.6	3.6
72	2.7958		3.65	74.4619	3.65	2.78222	3.65	3.65
73	2.79305		3.7	74.5006	3.7	2.79755	3.7	3.7
74	2.79076		3.75	74.5419	3.75	2.81241	3.75	3.75
75	2.7895		3.8	74.5862	3.8	2.8266	3.8	3.8
76	2.80156		3.85	74.6362	3.85	2.8402	3.85	3.85
77	2.8167		3.9	74.6895	3.9	2.85342	3.9	3.9
78	2.81877		3.95	74.7446	3.95	2.86615	3.95	3.95
79	2.82426		4	74.7988	4	2.87859	4	4
80	2.84191		4.05	74.8514	4.05	2.89068	4.05	4.05
81	2.8433		4.1	74.9026	4.1	2.90273	4.1	4.1
82	2.85056		4.15	74.9528	4.15	2.91461	4.15	4.15
83	2.84639		4.2	75.0025	4.2	2.92635	4.2	4.2
84	2.84015		4.25	75.0524	4.25	2.93805	4.25	4.25
85	2.85402		4.3	75.1021	4.3	2.94962	4.3	4.3
86	2.85894		4.35	75.1496	4.35	2.96102	4.35	4.35
87	2.8604		4.4	75.1947	4.4	2.97231	4.4	4.4
88	2.85455		4.45	75.2379	4.45	2.98351	4.45	4.45
89	2.86072		4.5	75.2796	4.5	2.99457	4.5	4.5
90	2.87393		4.55	75.3201	4.55	3.00558	4.55	4.55
91	2.8752		4.6	75.3612	4.6	3.01664	4.6	4.6
92	2.86693		4.65	75.4011	4.65	3.02764	4.65	4.65
93	2.87019		4.7	75.4403	4.7	3.03869	4.7	4.7
94	2.86661		4.75	75.4777	4.75	3.0498	4.75	4.75
95	2.86541		4.8	75.5132	4.8	3.06109	4.8	4.8
96	2.87083		4.85	75.5471	4.85	3.0724	4.85	4.85
97	2.87647		4.9	75.5805	4.9	3.08381	4.9	4.9
98	2.87993		4.95	75.613	4.95	3.09535	4.95	4.95
99	2.87641
100	2.87021
101	2.86777
102	2.87658
103	2.87968
104	2.88408
105	2.87872
106	2.883
107	2.88292
108	2.88912
109	2.89304
110	2.89146
111	2.89632
112	2.88755
113	2.88802
114	2.90018
115	2.88906
116	2.89487
117	2.89509
118	2.89684
119	2.90123
120	2.90111
121	2.89953
122	2.89995
123	2.89961
124	2.9014
125	2.89933
126	2.90693
127	2.90644
128	2.91332
129	2.90953
130	2.90894
131	2.9077
132	2.90698
133	2.90833
134	2.91104
135	2.91188
136	2.91049
137	2.91335
138	2.91789
139	2.91564
140	2.9135
141	2.91527
142	2.9119
143	2.92051
144	2.91688
145	2.91284
146	2.92031
147	2.91941
148	2.92057
149	2.91413
150	2.9183
151	2.9268
152	2.9301
153	2.9252
154	2.92482
155	2.92301
156	2.91729
157	2.92119
158	2.93274
159	2.92713
160	2.92489
161	2.92909
162	2.93071
163	2.92256
164	2.93507
165	2.93385
166	2.93593
167	2.92699
168	2.93594
169	2.93717
170	2.9332
171	2.93183
172	2.94091
173	2.93303
174	2.93665
175	2.93827
176	2.94006
177	2.9344
178	2.93389
179	2.93821
180	2.93829
181	2.94374
182	2.94481
183	2.93764
184	2.93801
185	2.93844
186	2.94041
187	2.94135
188	2.94637
189	2.94782
190	2.94571
191	2.9449
192	2.94513
193	2.94462
194	2.94368
195	2.94257
196	2.94834
197	2.9466
198	2.9446
199	2.95131
200	2.94202
201	2.95203
202	2.9506
203	2.94808
204	2.95067
205	2.94806
206	2.95086
207	2.95268
208	2.95241
209	2.9528
210	2.95398
211	2.95257
212	2.95615
213	2.95433
214	2.95779
215	2.95462
216	2.9567
217	2.95442
218	2.95776
219	2.95786
220	2.95249
221	2.95635
222	2.95646
223	2.95729
224	2.95849
225	2.95758
226	2.9566
227	2.95666
228	2.96005
229	2.95891
230	2.96064
231	2.95856
232	2.95911
233	2.95951
234	2.96029
235	2.9594
236	2.95511
237	2.96
238	2.96122
239	2.95883
240	2.96208
241	2.96229
242	2.96079
243	2.95977
244	2.96021
245	2.96242
246	2.96175
247	2.9603
248	2.96338
249	2.96058
250	2.96198
251	2.96598
252	2.96428
253	2.96195
254	2.9646
255	2.96149
256	2.96537
257	2.96278
258	2.96314
259	2.96338
260	2.96587
261	2.96568
262	2.9672
263	2.96577
264	2.96574
265	2.9661
266	2.96664
267	2.96758
268	2.96506
269	2.9648
270	2.96546
271	2.96704
272	2.9659
273	2.96577
274	2.96676
275	2.96745
276	2.9662
277	2.96747
278	2.96685
279	2.96632
280	2.96749
281	2.96934
282	2.96821
283	2.96807
284	2.96906
285	2.97069
286	2.97103
287	2.96899
288	2.96839
289	2.96733
290	2.97154
291	2.97017
292	2.968
293	2.97017
294	2.97112
295	2.97042
296	2.96867
297	2.97083
298	2.97052
299	2.96971
300	2.96929
301	2.97109
302	2.97068
303	2.97018
304	2.96967
305	2.97089
306	2.97011
307	2.96985
308	2.97176
309	2.97113
310	2.96966
311	2.96983
312	2.97011
313	2.97283
314	2.97092
315	2.97208
316	2.97294
317	2.97209
318	2.97168
319	2.97233
320	2.97201
321	2.97153
322	2.9726
323	2.9723
324	2.97253
325	2.97328
326	2.97307
327	2.97242
328	2.97311
329	2.97339
330	2.9727
331	2.97094
332	2.97293
333	2.97398
334	2.9738
335	2.97406
336	2.9736
337	2.97401
338	2.97368
339	2.97364
340	2.97273
341	2.97264
342	2.97256
343	2.97431
344	2.97453
345	2.97397
346	2.97353
347	2.97345
348	2.97365
349	2.97424
350	2.974
351	2.97426
352	2.97272
353	2.9757
354	2.97508
355	2.97385
356	2.97581
357	2.97452
358	2.97246
359	2.97386
360	2.97535
361	2.97224
362	2.9747
363	2.97494
364	2.9749
365	2.97524
366	2.97541
367	2.97659
368	2.97485
369	2.97574
370	2.97586
371	2.97425
372	2.97542
373	2.97668
374	2.97692
375	2.97639
376	2.97306
377	2.97718
378	2.97587
379	2.97567
380	2.97627
381	2.97594
382	2.97647
383	2.97628
384	2.9753
385	2.97687
386	2.97663
387	2.97567
388	2.97624
389	2.97701
390	2.97707
391	2.97563
392	2.976
393	2.97745
394	2.97521
395	2.97575
396	2.97651
397	2.97795
398	2.97589
399	2.97794
400	2.97608
401	2.97609
402	2.97788
403	2.97669
404	2.97731
405	2.97754
406	2.97675
407	2.97632
408	2.9778
409	2.97713
410	2.97676
411	2.9768
412	2.97678
413	2.97722
414	2.97663
415	2.97752
416	2.97674
417	2.97683
418	2.97802
419	2.97739
420	2.97835
421	2.97612
422	2.97925
423	2.97793
424	2.97732
425	2.97563
426	2.97728
427	2.97827
428	2.97794
429	2.97688
430	2.97742
431	2.97855
432	2.97667
433	2.97801
434	2.97608
435	2.97942
436	2.97788
437	2.97866
438	2.97931
439	2.97883
440	2.97876
441	2.97832
442	2.97833
443	2.97821
444	2.9778
445	2.97755
446	2.97721
447	2.9781
448	2.97974
449	2.97824
450	2.97813
451	2.97938
452	2.977
453	2.97964
454	2.97907
455	2.98017
456	2.97785
457	2.97848
458	2.9795
459	2.97884
460	2.97868
461	2.98008
462	2.97796
463	2.97958
464	2.97867
465	2.97705
466	2.97848
467	2.97957
468	2.97992
469	2.97961
470	2.97801
471	2.97966
472	2.97824
473	2.97966
474	2.98012
475	2.97777
476	2.98054
477	2.97916
478	2.97951
479	2.98017
480	2.97929
481	2.98057
482	2.97684
483	2.97893
484	2.97925
485	2.98077
486	2.97878
487	2.97717
488	2.97888
489	2.97962
490	2.97936
491	2.98008
492	2.97964
493	2.98023
494	2.97977
495	2.97856
496	2.97919
497	2.97958
498	2.98067
499	2.97819
500	2.97936
501	2.98017
502	2.9796
503	2.97921
504	2.98053
505	2.98027
506	2.97896
507	2.97986
508	2.98066
509	2.9807
510	2.98046
511	2.97939
512	2.9802
513	2.98006
514	2.97888
515	2.98029
516	2.98136
517	2.98053
518	2.98056
519	2.98015
520	2.98096
521	2.98051
522	2.9812
523	2.98162
524	2.98136
525	2.98125
526	2.98099
527	2.98043
528	2.97845
529	2.97955
530	2.981
531	2.98038
532	2.97927
533	2.98121
534	2.97991
535	2.98027
536	2.98096
537	2.98005
538	2.98057
539	2.97994
540	2.98128
541	2.98146
542	2.98043
543	2.9809
544	2.98112
545	2.98044
546	2.98082
547	2.98071
548	2.9811
549	2.98115
550	2.98084
551	2.98135
552	2.98137
553	2.97988
554	2.9796
555	2.9821
556	2.98082
557	2.98235
558	2.97945
559	2.98147
560	2.97959
561	2.9821
562	2.98096
563	2.98146
564	2.9818
565	2.98217
566	2.98075
567	2.98077
568	2.98018
569	2.98079
570	2.98153
571	2.98018
572	2.9811
573	2.98241
574	2.98074
575	2.98133
576	2.98074
577	2.98162
578	2.98143
579	2.97959
580	2.98263
581	2.98049
582	2.98217
583	2.98172
584	2.9818
585	2.98146
586	2.98136
587	2.98024
588	2.98232
589	2.98199
590	2.98181
591	2.98236
592	2.98168
593	2.98196
594	2.98217
595	2.97994
596	2.98173
597	2.98112
598	2.98273
599	2.98222
600	2.98035
601	2.98143
602	2.98284
603	2.98225
604	2.98195
605	2.98137
606	2.97889
607	2.97953
608	2.98268
609	2.98311
610	2.98058
611	2.98177
612	2.98249
613	2.98231
614	2.98227
615	2.98239
616	2.98206
617	2.98103
618	2.98189
619	2.98115
620	2.98199
621	2.98308
622	2.98186
623	2.98241
624	2.98224
625	2.98295
626	2.98255
627	2.98312
628	2.98088
629	2.98239
630	2.98264
631	2.98138
632	2.98254
633	2.98131
634	2.98319
635	2.98164
636	2.98217
637	2.98171
638	2.98305
639	2.9821
640	2.98286
641	2.98275
642	2.98256
643	2.98301
644	2.98232
645	2.98303
646	2.98266
647	2.98335
648	2.98227
649	2.98311
650	2.98187
651	2.98336
652	2.98161
653	2.98314
654	2.98181
655	2.98255
656	2.98158
657	2.98364
658	2.98124
659	2.98295
660	2.98398
661	2.98349
662	2.98323
663	2.9826
664	2.98364
665	2.98274
666	2.98283
667	2.98401
668	2.98252
669	2.98295
670	2.98333
671	2.98231
672	2.98302
673	2.98372
674	2.98333
675	2.98396
676	2.98266
677	2.98268
678	2.98258
679	2.9801
680	2.98149
681	2.98348
682	2.98277
683	2.98293
684	2.9837
685	2.98298
686	2.98325
687	2.98368
688	2.98375
689	2.98335
690	2.98342
691	2.98274
692	2.9828
693	2.98265
694	2.9831
695	2.98226
696	2.98389
697	2.98238
698	2.98303
699	2.98115
700	2.98337
701	2.98391
702	2.98351
703	2.9801
704	2.9827
705	2.98351
706	2.9844
707	2.98204
708	2.98283
709	2.98348
710	2.98566
711	2.98342
712	2.98379
713	2.98398
714	2.98383
715	2.98264
716	2.98438
717	2.98343
718	2.98215
719	2.98282
720	2.98422
721	2.98353
722	2.98412
723	2.98274
724	2.98335
725	2.98371
726	2.98403
727	2.98377
728	2.98441
729	2.98442
730	2.98376
731	2.98338
732	2.98314
733	2.98355
734	2.98263
735	2.98424
736	2.98351
737	2.98338
738	2.98392
739	2.98452
740	2.98313
741	2.9839
742	2.98311
743	2.98315
744	2.98373
745	2.98383
746	2.98336
747	2.98375
748	2.98422
749	2.98471
750	2.98391
751	2.98306
752	2.98287
753	2.98212
754	2.98382
755	2.98154
756	2.98489
757	2.98416
758	2.98379
759	2.98274
760	2.98268
761	2.98267
762	2.98453
763	2.98409
764	2.98332
765	2.98421
766	2.98486
767	2.98248
768	2.98356
769	2.98447
770	2.98393
771	2.98261
772	2.98414
773	2.98396
774	2.98459
775	2.9841
776	2.98392
777	2.98385
778	2.98189
779	2.98545
780	2.98387
781	2.98534
782	2.98321
783	2.98429
784	2.98482
785	2.98498
786	2.98504
787	2.98417
788	2.98437
789	2.98325
790	2.98324
791	2.98208
792	2.98428
793	2.98342
794	2.98249
795	2.98407
796	2.98075
797	2.9831
798	2.98492
799	2.98256
800	2.98413
801	2.98313
802	2.98372
803	2.9842
804	2.98368
805	2.98244
806	2.98414
807	2.98466
808	2.98268
809	2.9848
810	2.98451
811	2.98442
812	2.98541
813	2.98361
814	2.98357
815	2.98435
816	2.98364
817	2.98407
818	2.98392
819	2.98446
820	2.98501
821	2.98499
822	2.98463
823	2.98477
824	2.98499
825	2.98444
826	2.9847
827	2.98504
828	2.9829
829	2.98425
830	2.98366
831	2.98501
832	2.98451
833	2.98488
834	2.98233
835	2.98488
836	2.98362
837	2.98439
838	2.98455
839	2.98405
840	2.98537
841	2.98434
842	2.98427
843	2.98448
844	2.98408
845	2.984
846	2.98415
847	2.98446
848	2.98469
849	2.98343
850	2.98279
851	2.98621
852	2.98502
853	2.98443
854	2.98478
855	2.98402
856	2.98374
857	2.98438
858	2.98267
859	2.9824
860	2.98518
861	2.98531
862	2.98522
863	2.9835
864	2.9834
865	2.98298
866	2.984
867	2.98448
868	2.98508
869	2.98439
870	2.98587
871	2.98468
872	2.98597
873	2.98505
874	2.98553
875	2.98196
876	2.9845
877	2.98423
878	2.98486
879	2.98322
880	2.98326
881	2.98435
882	2.98507
883	2.98527
884	2.98439
885	2.98487
886	2.98464
887	2.98445
888	2.98538
889	2.98531
890	2.98288
891	2.98437
892	2.98505
893	2.98367
894	2.9846
895	2.98463
896	2.98289
897	2.9852
898	2.98452
899	2.98415
900	2.98527
901	2.98418
902	2.984
903	2.98507
904	2.98436
905	2.98478
906	2.98563
907	2.98424
908	2.98464
909	2.98557
910	2.98497
911	2.9859
912	2.98552
913	2.98566
914	2.98371
915	2.98457
916	2.98662
917	2.98582
918	2.98496
919	2.98554
920	2.98557
921	2.98537
922	2.98428
923	2.98394
924	2.98563
925	2.98375
926	2.98601
927	2.9846
928	2.9857
929	2.98561
930	2.98337
931	2.98511
932	2.98269
933	2.98461
934	2.986
935	2.9865
936	2.98588
937	2.98425
938	2.9855
939	2.98503
940	2.98478
941	2.98489
942	2.98452
943	2.98424
944	2.98469
945	2.9851
946	2.98549
947	2.98624
948	2.98453
949	2.98505
950	2.98614
951	2.9853
952	2.98525
953	2.98474
954	2.98552
955	2.98532
956	2.98465
957	2.98505
958	2.98497
959	2.98583
960	2.98489
961	2.9843
962	2.98453
963	2.98443
964	2.98605
965	2.98578
966	2.98301
967	2.9842
968	2.98608
969	2.98574
970	2.98539
971	2.98409
972	2.98424
973	2.98473
974	2.98446
975	2.98489
976	2.98495
977	2.98546
978	2.98453
979	2.98516
980	2.98371
981	2.98486
982	2.9855
983	2.98536
984	2.98557
985	2.98491
986	2.98488
987	2.98514
988	2.98561
989	2.98442
990	2.98545
991	2.98553
992	2.98475
993	2.98599
994	2.98453
995	2.98468
996	2.98381
997	2.98596
998	2.98418
999	2.98555
1000	2.98547
1001	2.98616
1002	2.98503
1003	2.98405
1004	2.98487
1005	2.98564
1006	2.98404
1007	2.98483
1008	2.98218
1009	2.98584
1010	2.98549
1011	2.98518
1012	2.98688
1013	2.98262
1014	2.98503
1015	2.98593
1016	2.98332
1017	2.98524
1018	2.98564
1019	2.98579
1020	2.98459
1021	2.98559
1022	2.98536
1023	2.98402
1024	2.98607
1025	2.98517
1026	2.98339
1027	2.98618
1028	2.98595
1029	2.98631
1030	2.98506
1031	2.98534
1032	2.98523
1033	2.98629
1034	2.9864
1035	2.98648
1036	2.98571
1037	2.98469
1038	2.98542
1039	2.98496
1040	2.98361
1041	2.98441
1042	2.98601
1043	2.98596
1044	2.98544
1045	2.98485
1046	2.98459
1047	2.985
1048	2.98317
1049	2.98553
1050	2.98345
1051	2.98465
1052	2.98595
1053	2.9848
1054	2.98396
1055	2.98505
1056	2.98433
1057	2.98494
1058	2.98566
1059	2.98532
1060	2.98454
1061	2.98429
1062	2.98465
1063	2.98401
1064	2.98616
1065	2.98645
1066	2.98523
1067	2.98596
1068	2.98594
1069	2.98588
1070	2.98641
1071	2.98486
1072	2.98532
1073	2.98537
1074	2.98634
1075	2.9838
1076	2.98613
1077	2.98609
1078	2.98583
1079	2.98593
1080	2.98313
1081	2.98621
1082	2.98494
1083	2.98576
1084	2.98596
1085	2.98621
1086	2.98675
1087	2.98553
1088	2.98596
1089	2.98494
1090	2.98576
1091	2.98523
1092	2.98521
1093	2.98618
1094	2.98575
1095	2.98625
1096	2.9866
1097	2.98629
1098	2.98423
1099	2.98445
1100	2.98577
1101	2.98146
1102	2.9866
1103	2.98506
1104	2.98685
1105	2.98533
1106	2.9856
1107	2.98646
1108	2.98608
1109	2.98492
1110	2.98446
1111	2.98555
1112	2.98628
1113	2.98471
1114	2.98646
1115	2.98412
1116	2.98508
1117	2.98513
1118	2.98464
1119	2.98535
1120	2.98581
1121	2.98408
1122	2.98426
1123	2.98723
1124	2.98571
1125	2.98694
1126	2.98541
1127	2.98574
1128	2.98506
1129	2.98599
1130	2.98496
1131	2.98645
1132	2.98512
1133	2.98459
1134	2.9856
1135	2.98428
1136	2.98692
1137	2.98658
1138	2.98642
1139	2.98548
1140	2.98487
1141	2.98524
1142	2.98342
1143	2.98593
1144	2.98652
1145	2.9847
1146	2.98676
1147	2.98556
1148	2.98615
1149	2.9839
1150	2.98498
1151	2.9855
1152	2.98496
1153	2.98593
1154	2.98428
1155	2.98599
1156	2.98632
1157	2.98482
1158	2.98587
1159	2.98564
1160	2.98551
1161	2.98637
1162	2.98605
1163	2.98241
1164	2.98523
1165	2.98592
1166	2.98631
1167	2.98613
1168	2.98589
1169	2.9851
1170	2.98651
1171	2.98579
1172	2.98564
1173	2.985
1174	2.98635
1175	2.98461
1176	2.98474
1177	2.98538
1178	2.98588
1179	2.98574
1180	2.98443
1181	2.98513
1182	2.98599
1183	2.98567
1184	2.98577
1185	2.98423
1186	2.98619
1187	2.98667
1188	2.98403
1189	2.9868
1190	2.98659
1191	2.9859
1192	2.9848
1193	2.98397
1194	2.98699
1195	2.98559
1196	2.98746
1197	2.98624
1198	2.98678
1199	2.98492
1200	2.98634
1201	2.98514
1202	2.98613
1203	2.98582
1204	2.9868
1205	2.98474
1206	2.98636
1207	2.98424
1208	2.98565
1209	2.98553
1210	2.98593
1211	2.98662
1212	2.9868
1213	2.98533
1214	2.98728
1215	2.98712
1216	2.98615
1217	2.98601
1218	2.98533
1219	2.9862
1220	2.98522
1221	2.9864
1222	2.98614
1223	2.98507
1224	2.98533
1225	2.98707
1226	2.9863
1227	2.98487
1228	2.98562
1229	2.98659
1230	2.98495
1231	2.98632
1232	2.98582
1233	2.98449
1234	2.98552
1235	2.98614
1236	2.985
1237	2.98651
1238	2.98654
1239	2.98664
1240	2.98625
1241	2.98567
1242	2.9859
1243	2.98446
1244	2.98625
1245	2.98561
1246	2.98555
1247	2.98497
1248	2.98563
1249	2.98611
1250	2.98562
1251	2.98412
1252	2.98554
1253	2.98408
1254	2.98376
1255	2.98697
1256	2.9857
1257	2.98568
1258	2.9861
1259	2.98671
1260	2.98561
1261	2.98614
1262	2.98716
1263	2.98666
1264	2.98491
1265	2.98639
1266	2.98563
1267	2.98604
1268	2.98579
1269	2.98595
1270	2.98627
1271	2.987
1272	2.98586
1273	2.98659
1274	2.98682
1275	2.98663
1276	2.98579
1277	2.98552
1278	2.98743
1279	2.98705
1280	2.98634
1281	2.98542
1282	2.98684
1283	2.98527
1284	2.985
1285	2.98595
1286	2.98702
1287	2.98555
1288	2.98698
1289	2.98612
1290	2.9851
1291	2.98643
1292	2.98639
1293	2.98619
1294	2.98624
1295	2.98561
1296	2.98606
1297	2.98434
1298	2.98619
1299	2.98675
1300	2.98652
1301	2.98668
1302	2.98539
1303	2.98536
1304	2.98573
1305	2.98617
1306	2.98433
1307	2.98689
1308	2.98774
1309	2.98738
1310	2.98621
1311	2.98444
1312	2.98583
1313	2.98625
1314	2.98667
1315	2.98479
1316	2.98649
1317	2.98723
1318	2.98602
1319	2.98674
1320	2.98576
1321	2.98683
1322	2.98575
1323	2.98623
1324	2.98543
1325	2.98383
1326	2.98599
1327	2.98715
1328	2.98608
1329	2.98651
1330	2.98556
1331	2.98588
1332	2.98625
1333	2.98663
1334	2.98758
1335	2.98519
1336	2.98513
1337	2.98571
1338	2.98483
1339	2.98286
1340	2.98619
1341	2.98637
1342	2.98782
1343	2.98388
1344	2.98404
1345	2.98389
1346	2.98509
1347	2.98605
1348	2.9867
1349	2.98644
1350	2.98709
1351	2.98626
1352	2.98675
1353	2.98608
1354	2.98531
1355	2.98685
1356	2.98695
1357	2.9854
1358	2.98279
1359	2.98675
1360	2.98559
1361	2.98359
1362	2.98389
1363	2.98682
1364	2.98683
1365	2.98699
1366	2.98394
1367	2.98687
1368	2.98539
1369	2.98612
1370	2.9871
1371	2.986
1372	2.9871
1373	2.98499
1374	2.98707
1375	2.98601
1376	2.98374
1377	2.98647
1378	2.98692
1379	2.98459
1380	2.98521
1381	2.98679
1382	2.98511
1383	2.98312
1384	2.98639
1385	2.98651
1386	2.98698
1387	2.98604
1388	2.98576
1389	2.98586
1390	2.98639
1391	2.98599
1392	2.98482
1393	2.98661
1394	2.98626
1395	2.98675
1396	2.98593
1397	2.98621
1398	2.98618
1399	2.98514
1400	2.98671
1401	2.98502
1402	2.98693
1403	2.98698
1404	2.98643
1405	2.98683
1406	2.98661
1407	2.9871
1408	2.98668
1409	2.98655
1410	2.98543
1411	2.98701
1412	2.98595
1413	2.98698
1414	2.98696
1415	2.98741
1416	2.98629
1417	2.98633
1418	2.98529
1419	2.98592
1420	2.98681
1421	2.98412
1422	2.98699
1423	2.98621
1424	2.9867
1425	2.98681
1426	2.98739
1427	2.98565
1428	2.98499
1429	2.98701
1430	2.98642
1431	2.98687
1432	2.98557
1433	2.98576
1434	2.98647
1435	2.98748
1436	2.98539
1437	2.98701
1438	2.98541
1439	2.98603
1440	2.98696
1441	2.98701
1442	2.98732
1443	2.98601
1444	2.98646
1445	2.98672
1446	2.98747
1447	2.98465
1448	2.98681
1449	2.98573
1450	2.98458
1451	2.98622
1452	2.98647
1453	2.98612
1454	2.98634
1455	2.98477
1456	2.98467
1457	2.98709
1458	2.98479
1459	2.98707
1460	2.98541
1461	2.98492
1462	2.98477
1463	2.98745
1464	2.98487
1465	2.98623
1466	2.98689
1467	2.98512
1468	2.98584
1469	2.98477
1470	2.98613
1471	2.98659
1472	2.98582
1473	2.98375
1474	2.98644
1475	2.98564
1476	2.98623
1477	2.98778
1478	2.98386
1479	2.98677
1480	2.98578
1481	2.9867
1482	2.98549
1483	2.98511
1484	2.9864
1485	2.98597
1486	2.98638
1487	2.98713
1488	2.98636
1489	2.98716
1490	2.98633
1491	2.98719
1492	2.98581
1493	2.98688
1494	2.98561
1495	2.98754
1496	2.98156
1497	2.98452
1498	2.98565
1499	2.98458
1500	2.98619
1501	2.98632
1502	2.98636
1503	2.98563
1504	2.98377
1505	2.98743
1506	2.98716
1507	2.98599
1508	2.98643
1509	2.98767
1510	2.98706
1511	2.98732
1512	2.98666
1513	2.98538
1514	2.98726
1515	2.98741
1516	2.98757
1517	2.98614
1518	2.98518
1519	2.98626
1520	2.98648
1521	2.98625
1522	2.98637
1523	2.98702
1524	2.98249
1525	2.987
1526	2.9857
1527	2.98698
1528	2.98673
1529	2.98616
1530	2.98585
1531	2.98566
1532	2.9846
1533	2.98706
1534	2.98725
1535	2.98659
1536	2.98785
1537	2.98615
1538	2.98653
1539	2.98646
1540	2.98755
1541	2.98373
1542	2.98687
1543	2.98742
1544	2.9872
1545	2.98783
1546	2.98499
1547	2.98625
1548	2.98573
1549	2.98613
1550	2.98545
1551	2.98604
1552	2.98648
1553	2.98608
1554	2.98467
1555	2.98703
1556	2.9859
1557	2.98671
1558	2.98636
1559	2.98619
1560	2.98676
1561	2.98641
1562	2.98744
1563	2.98621
1564	2.98665
1565	2.98711
1566	2.98547
1567	2.98707
1568	2.98521
1569	2.9865
1570	2.9863
1571	2.9857
1572	2.98658
1573	2.98614
1574	2.98662
1575	2.98574
1576	2.98737
1577	2.98719
1578	2.98722
1579	2.98612
1580	2.98717
1581	2.98738
1582	2.98604
1583	2.98747
1584	2.98648
1585	2.98647
1586	2.98763
1587	2.98456
1588	2.98664
1589	2.98666
1590	2.98627
1591	2.98524
1592	2.9883
1593	2.98724
1594	2.98626
1595	2.98508
1596	2.98374
1597	2.98549
1598	2.98667
1599	2.98595
1600	2.98684
1601	2.9875
1602	2.98489
1603	2.98701
1604	2.98842
1605	2.98621
1606	2.98697
1607	2.98742
1608	2.98772
1609	2.98713
1610	2.98705
1611	2.98563
1612	2.98588
1613	2.98712
1614	2.98745
1615	2.98427
1616	2.98756
1617	2.9868
1618	2.98688
1619	2.98643
1620	2.98509
1621	2.98692
1622	2.9865
1623	2.98495
1624	2.98741
1625	2.98699
1626	2.98753
1627	2.98641
1628	2.98724
1629	2.98665
1630	2.98591
1631	2.98625
1632	2.98758
1633	2.98506
1634	2.98718
1635	2.98502
1636	2.9869
1637	2.98653
1638	2.98578
1639	2.98749
1640	2.98536
1641	2.98602
1642	2.98748
1643	2.98779
1644	2.98715
1645	2.98573
1646	2.98664
1647	2.98649
1648	2.98661
1649	2.98633
1650	2.98521
1651	2.98695
1652	2.9859
1653	2.98533
1654	2.9871
1655	2.98427
1656	2.98463
1657	2.98803
1658	2.98694
1659	2.98566
1660	2.98771
1661	2.98649
1662	2.98485
1663	2.98659
1664	2.9868
1665	2.98377
1666	2.98631
1667	2.98665
1668	2.98406
1669	2.98614
1670	2.987
1671	2.9875
1672	2.98689
1673	2.9854
1674	2.98568
1675	2.98525
1676	2.98499
1677	2.98755
1678	2.98779
1679	2.9869
1680	2.98694
1681	2.98761
1682	2.98667
1683	2.9862
1684	2.98747
1685	2.98576
1686	2.98697
1687	2.9866
1688	2.98374
1689	2.98512
1690	2.98644
1691	2.98668
1692	2.98543
1693	2.98582
1694	2.9866
1695	2.98725
1696	2.98424
1697	2.98611
1698	2.98745
1699	2.98574
1700	2.98693
1701	2.9869
1702	2.98734
1703	2.98675
1704	2.98643
1705	2.98788
1706	2.98617
1707	2.98741
1708	2.98608
1709	2.98645
1710	2.9871
1711	2.9865
1712	2.98582
1713	2.98558
1714	2.98668
1715	2.98628
1716	2.98645
1717	2.98719
1718	2.98505
1719	2.98325
1720	2.98755
1721	2.98725
1722	2.98844
1723	2.9863
1724	2.9868
1725	2.98764
1726	2.98754
1727	2.98718
1728	2.98665
1729	2.98656
1730	2.98663
1731	2.9852
1732	2.98636
1733	2.98669
1734	2.98509
1735	2.9857
1736	2.98565
1737	2.9848
1738	2.98576
1739	2.98363
1740	2.98124
1741	2.98612
1742	2.98679
1743	2.98594
1744	2.98762
1745	2.98503
1746	2.98663
1747	2.98688
1748	2.98636
1749	2.98736
1750	2.98605
1751	2.98738
1752	2.98755
1753	2.98713
1754	2.98811
1755	2.98759
1756	2.9846
1757	2.98611
1758	2.98676
1759	2.98646
1760	2.98738
1761	2.98637
1762	2.98615
1763	2.9859
1764	2.9849
1765	2.98454
1766	2.98714
1767	2.98621
1768	2.98791
1769	2.98736
1770	2.98687
1771	2.98625
1772	2.98741
1773	2.98747
1774	2.98664
1775	2.98375
1776	2.98612
1777	2.98705
1778	2.98561
1779	2.98685
1780	2.98701
1781	2.98642
1782	2.98698
1783	2.98638
1784	2.98559
1785	2.9879
1786	2.98642
1787	2.98741
1788	2.98791
1789	2.98713
1790	2.98835
1791	2.98695
1792	2.98657
1793	2.98589
1794	2.98753
1795	2.9861
1796	2.98672
1797	2.98577
1798	2.98566
1799	2.98753
1800	2.98573
1801	2.98521
1802	2.98681
1803	2.9879
1804	2.98634
1805	2.9873
1806	2.98574
1807	2.98712
1808	2.98673
1809	2.98631
1810	2.9873
1811	2.98635
1812	2.98756
1813	2.98896
1814	2.98805
1815	2.9851
1816	2.98781
1817	2.98712
1818	2.98688
1819	2.98322
1820	2.98706
1821	2.98686
1822	2.98643
1823	2.98607
1824	2.98658
1825	2.98735
1826	2.98655
1827	2.98611
1828	2.9869
1829	2.98659
1830	2.98589
1831	2.98841
1832	2.98553
1833	2.98665
1834	2.98139
1835	2.98271
1836	2.9863
1837	2.98684
1838	2.98835
1839	2.98713
1840	2.98787
1841	2.98596
1842	2.98738
1843	2.98688
1844	2.98688
1845	2.98724
1846	2.98659
1847	2.98487
1848	2.98798
1849	2.98695
1850	2.9868
1851	2.9867
1852	2.98757
1853	2.98649
1854	2.98622
1855	2.98595
1856	2.98655
1857	2.98768
1858	2.98666
1859	2.98686
1860	2.98531
1861	2.98701
1862	2.98666
1863	2.9868
1864	2.9871
1865	2.98708
1866	2.98675
1867	2.98601
1868	2.9861
1869	2.98645
1870	2.9877
1871	2.98701
1872	2.98778
1873	2.98238
1874	2.98643
1875	2.98638
1876	2.987
1877	2.98598
1878	2.98768
1879	2.98664
1880	2.98667
1881	2.98674
1882	2.98575
1883	2.9875
1884	2.98862
1885	2.98617
1886	2.98397
1887	2.98737
1888	2.98764
1889	2.98564
1890	2.98627
1891	2.98336
1892	2.98691
1893	2.98667
1894	2.98585
1895	2.98753
1896	2.98624
1897	2.9869
1898	2.98514
1899	2.98753
1900	2.98774
1901	2.98518
1902	2.98545
1903	2.98788
1904	2.98671
1905	2.9865
1906	2.98762
1907	2.98643
1908	2.98689
1909	2.98588
1910	2.98668
1911	2.98773
1912	2.98778
1913	2.98668
1914	2.98745
1915	2.98591
1916	2.98706
1917	2.98639
1918	2.98592
1919	2.98618
1920	2.98485
1921	2.98445
1922	2.98399
1923	2.98727
1924	2.98524
1925	2.98568
1926	2.98764
1927	2.98623
1928	2.98626
1929	2.98698
1930	2.98749
1931	2.9872
1932	2.98403
1933	2.98713
1934	2.98707
1935	2.98559
1936	2.98765
1937	2.98792
1938	2.98722
1939	2.98715
1940	2.98711
1941	2.98576
1942	2.98584
1943	2.98781
1944	2.98668
1945	2.98668
1946	2.98674
1947	2.98643
1948	2.98817
1949	2.98389
1950	2.98532
1951	2.98666
1952	2.98691
1953	2.98843
1954	2.98764
1955	2.98766
1956	2.98764
1957	2.9856
1958	2.98743
1959	2.98724
1960	2.98719
1961	2.98667
1962	2.98709
1963	2.98678
1964	2.98471
1965	2.98649
1966	2.98653
1967	2.98683
1968	2.98676
1969	2.9863
1970	2.9871
1971	2.98741
1972	2.98706
1973	2.98631
1974	2.98683
1975	2.98604
1976	2.98657
1977	2.9872
1978	2.98665
1979	2.98503
1980	2.9858
1981	2.98855
1982	2.98712
1983	2.98669
1984	2.9879
1985	2.98805
1986	2.98773
1987	2.98606
1988	2.98682
1989	2.9879
1990	2.98653
1991	2.98642
1992	2.98797
1993	2.98642
1994	2.98636
1995	2.9874
1996	2.98776
1997	2.98688
[truncated: 18,002 more rows]

## Sheet: Fig. S4
Fig. S4b			Fig. S4c			Fig. S4d			Fig. S4e			Fig. S4g			Fig. S4h			Fig. S4i			Fig. S4j			Fig. S4l			Fig. S4m			Fig. S4n			Fig. S4o
j	U		j	S		j	θ		j	ζ		j	U		j	S		j	θ		j	ζ		j	U		j	S		j	θ		j	ζ
1	0.835104		1	0		1	0.486063		1	0.835104		1	0.750546		1	0		1	0.282829		1	0.750546		1	0.806864		1	0		1	0.445283		1	0.806864
2	0.771276		2	0.131316		2	0.553264		2	0.837715		2	0.715706		2	0.123184		2	0.247752		2	0.752912		2	0.74866		2	0.130713		2	0.559771		2	0.874398
3	0.728875		3	0.207955		3	0.621505		3	0.834088		3	0.698085		3	0.194307		3	0.291978		3	0.756773		3	0.705802		3	0.207277		3	0.654921		3	0.90519
4	0.695126		4	0.262258		4	0.390377		4	0.827813		4	0.682546		4	0.247527		4	0.315757		4	0.757309		4	0.670015		4	0.26192		4	0.731072		4	0.921966
5	0.679525		5	0.302222		5	0.296748		5	0.832431		5	0.669408		5	0.289136		5	0.290939		5	0.756738		5	0.639086		5	0.304226		5	0.772094		5	0.931733
6	0.670235		6	0.333527		6	0.272562		6	0.83898		6	0.659617		6	0.322787		6	0.297786		6	0.757111		6	0.612487		6	0.338676		6	0.808199		6	0.938273
7	0.66315		7	0.359519		7	0.294781		7	0.845046		7	0.651159		7	0.351191		7	0.280943		7	0.757232		7	0.588821		7	0.367959		7	0.892432		7	0.942775
8	0.656127		8	0.383346		8	0.307856		8	0.850077		8	0.644362		8	0.375385		8	0.302732		8	0.757743		8	0.566198		8	0.393308		8	0.920302		8	0.944537
9	0.649744		9	0.404077		9	0.316704		9	0.854184		9	0.637759		9	0.397195		9	0.326978		9	0.757728		9	0.545607		9	0.415683		9	0.937032		9	0.945469
10	0.643774		10	0.422928		10	0.298129		10	0.857751		10	0.631166		10	0.417361		10	0.339246		10	0.757225		10	0.526847		10	0.435704		10	0.941944		10	0.945967
11	0.638637		11	0.440158		11	0.34362		11	0.861332		11	0.624988		11	0.43557		11	0.370652		11	0.756547		11	0.509774		11	0.453829		11	0.96738		11	0.94633
12	0.633165		12	0.456083		12	0.299764		12	0.863916		12	0.618838		12	0.452163		12	0.372975		12	0.755409		12	0.493793		12	0.470349		12	1.01351		12	0.94624
13	0.628906		13	0.470292		13	0.277431		13	0.866846		13	0.613056		13	0.467666		13	0.354347		13	0.754309		13	0.478464		13	0.485474		13	1.06051		13	0.94546
14	0.625312		14	0.483245		14	0.25908		14	0.869806		14	0.608037		14	0.481828		14	0.385493		14	0.753568		14	0.46353		14	0.499555		14	1.01191		14	0.944072
15	0.622233		15	0.495131		15	0.249702		15	0.87274		15	0.602977		15	0.494954		15	0.367035		15	0.752473		15	0.450338		15	0.512592		15	1.04955		15	0.94342
16	0.619386		16	0.506533		16	0.254509		16	0.875662		16	0.598452		16	0.507284		16	0.359151		16	0.751671		16	0.437506		16	0.524819		16	1.02147		16	0.942349
17	0.616716		17	0.517023		17	0.259712		17	0.878299		17	0.594353		17	0.518698		17	0.362158		17	0.751019		17	0.425741		17	0.536337		17	1.04813		17	0.941664
18	0.614085		18	0.527153		18	0.265511		18	0.880794		18	0.590417		18	0.529566		18	0.383423		18	0.750366		18	0.414402		18	0.547154		18	1.03243		18	0.940731
19	0.611549		19	0.536707		19	0.25298		19	0.883091		19	0.586324		19	0.540239		19	0.373726		19	0.749497		19	0.403876		19	0.55735		19	1.03841		19	0.940012
20	0.609116		20	0.546322		20	0.273746		20	0.885523		20	0.582724		20	0.549872		20	0.321911		20	0.748807		20	0.393813		20	0.56704		20	1.08511		20	0.939271
21	0.606668		21	0.555264		21	0.271353		21	0.887599		21	0.579707		21	0.559244		21	0.345873		21	0.748621		21	0.383736		21	0.576327		21	1.09647		21	0.938128
22	0.604339		22	0.563847		22	0.266362		22	0.889613		22	0.576851		22	0.567501		22	0.353029		22	0.748259		22	0.374044		22	0.585166		22	1.11021		22	0.936938
23	0.602124		23	0.572163		23	0.25258		23	0.891605		23	0.573859		23	0.575976		23	0.340074		23	0.747826		23	0.36463		23	0.593646		23	1.10208		23	0.935681
24	0.600257		24	0.579555		24	0.256104		24	0.893478		24	0.571212		24	0.583762		24	0.32989		24	0.74753		24	0.355683		24	0.601764		24	1.08756		24	0.934543
25	0.598448		25	0.586619		25	0.24469		25	0.895243		25	0.568709		25	0.591348		25	0.321173		25	0.747319		25	0.347246		25	0.609522		25	1.07483		25	0.933569
26	0.596704		26	0.593745		26	0.257671		26	0.897104		26	0.566331		26	0.598752		26	0.32732		26	0.747177		26	0.339275		26	0.616938		26	1.07195		26	0.932732
27	0.594972		27	0.600469		27	0.264732		27	0.898774		27	0.564044		27	0.605739		27	0.329969		27	0.747001		27	0.331596		27	0.624101		27	1.02839		27	0.931944
28	0.593292		28	0.606813		28	0.241085		28	0.900304		28	0.561802		28	0.612533		28	0.329624		28	0.746811		28	0.324516		28	0.630986		28	1.03847		28	0.931486
29	0.591745		29	0.613232		29	0.232549		29	0.902004		29	0.559707		29	0.618889		29	0.274453		29	0.746636		29	0.317616		29	0.637631		29	1.07432		29	0.930978
30	0.590302		30	0.619437		30	0.255779		30	0.9037		30	0.558081		30	0.624816		30	0.272303		30	0.746799		30	0.310702		30	0.644066		30	1.07351		30	0.930254
31	0.588813		31	0.625257		31	0.233625		31	0.905157		31	0.556516		31	0.630561		31	0.274479		31	0.74697		31	0.304008		31	0.650301		31	1.10033		31	0.929559
32	0.58749		32	0.630919		32	0.243039		32	0.906698		32	0.554872		32	0.636552		32	0.268987		32	0.747135		32	0.297376		32	0.656329		32	1.11491		32	0.928725
33	0.586223		33	0.636135		33	0.24813		33	0.908069		33	0.553396		33	0.642039		33	0.268261		33	0.747316		33	0.290905		33	0.662133		33	1.06686		33	0.927837
34	0.584938		34	0.641313		34	0.236739		34	0.909404		34	0.551979		34	0.64732		34	0.280041		34	0.747495		34	0.284883		34	0.667778		34	1.07257		34	0.927244
35	0.583718		35	0.646467		35	0.245735		35	0.910792		35	0.550498		35	0.652608		35	0.268851		35	0.747611		35	0.278992		35	0.67327		35	1.08483		35	0.926637
36	0.582442		36	0.651657		36	0.224762		36	0.912143		36	0.549147		36	0.657635		36	0.260019		36	0.747778		36	0.273224		36	0.678587		36	1.08863		36	0.925983
37	0.581283		37	0.656817		37	0.242569		37	0.913593		37	0.547816		37	0.662752		37	0.267842		37	0.747993		37	0.267562		37	0.683788		37	1.13288		37	0.925325
38	0.580129		38	0.661572		38	0.25138		38	0.914846		38	0.546568		38	0.667414		38	0.252901		38	0.748152		38	0.261799		38	0.688875		38	1.0842		38	0.924455
39	0.579034		39	0.665931		39	0.24205		39	0.915955		39	0.545318		39	0.672355		39	0.256967		39	0.748395		39	0.256433		39	0.693824		39	1.08225		39	0.92385
40	0.577929		40	0.670492		40	0.249484		40	0.917159		40	0.544206		40	0.676681		40	0.250621		40	0.74859		40	0.251277		40	0.698589		40	1.0701		40	0.923277
41	0.576804		41	0.675002		41	0.243811		41	0.918316		41	0.543091		41	0.681129		41	0.247186		41	0.748819		41	0.246275		41	0.703263		41	1.09268		41	0.922771
42	0.575768		42	0.679252		42	0.24418		42	0.91943		42	0.54203		42	0.685424		42	0.254253		42	0.749054		42	0.241335		42	0.707784		42	1.06731		42	0.92218
43	0.574719		43	0.68355		43	0.243326		43	0.920555		43	0.541029		43	0.689361		43	0.263809		43	0.749243		43	0.236582		43	0.712237		43	1.07922		43	0.921711
44	0.573725		44	0.687633		44	0.230572		44	0.921627		44	0.539995		44	0.69328		44	0.24961		44	0.749392		44	0.23189		44	0.716585		44	1.07479		44	0.921201
45	0.57278		45	0.69173		45	0.242182		45	0.922755		45	0.539025		45	0.697165		45	0.244979		45	0.749596		45	0.227342		45	0.720816		45	1.08475		45	0.920723
46	0.571798		46	0.695788		46	0.236175		46	0.923826		46	0.538088		46	0.700992		46	0.254848		46	0.749814		46	0.222841		46	0.724965		46	1.01468		46	0.920214
47	0.570875		47	0.699694		47	0.232558		47	0.924879		47	0.537168		47	0.704601		47	0.253682		47	0.749985		47	0.218723		47	0.729024		47	1.02178		47	0.92
48	0.569974		48	0.703567		48	0.236853		48	0.925938		48	0.536218		48	0.708347		48	0.254039		48	0.750166		48	0.214632		48	0.733028		48	1.03899		48	0.91976
49	0.569102		49	0.707251		49	0.224768		49	0.926929		49	0.535336		49	0.711819		49	0.234256		49	0.750333		49	0.210627		49	0.736883		49	0.998535		49	0.919463
50	0.568292		50	0.710852		50	0.222261		50	0.927942		50	0.534498		50	0.715394		50	0.246305		50	0.750575		50	0.206849		50	0.740666		50	1.00657		50	0.919325
51	0.567522		51	0.71432		51	0.205735		51	0.928926		51	0.533648		51	0.718844		51	0.238698		51	0.750767		51	0.203102		51	0.744388		51	0.997239		51	0.919159
																								52	0.199482		52	0.748019		52	0.947279		52	0.91903
																								53	0.196075		53	0.751615		53	0.989213		53	0.919083
																								54	0.192609		54	0.755119		54	0.927107		54	0.918988
																								55	0.189417		55	0.758562		55	0.948783		55	0.919107
																								56	0.186218		56	0.761934		56	0.931153		56	0.919152
																								57	0.183095		57	0.765288		57	0.926435		57	0.919255
																								58	0.180045		58	0.76858		58	0.947952		58	0.919372
																								59	0.176982		59	0.771811		59	0.945826		59	0.919417
																								60	0.173984		60	0.774981		60	0.94052		60	0.919468
																								61	0.171049		61	0.778101		61	0.944995		61	0.919535
																								62	0.168176		62	0.781142		62	0.908579		62	0.919587
																								63	0.165421		63	0.784174		63	0.922802		63	0.919748
																								64	0.16268		64	0.787144		64	0.942165		64	0.919865
																								65	0.159961		65	0.79003		65	0.918401		65	0.919922
																								66	0.157347		66	0.792876		66	0.89734		66	0.920046
																								67	0.154764		67	0.795755		67	0.902863		67	0.920232
																								68	0.152212		68	0.798581		68	0.89666		68	0.920399
																								69	0.149681		69	0.801404		69	0.960087		69	0.920583
																								70	0.147052		70	0.804142		70	1.00596		70	0.920588
																								71	0.14438		71	0.806799		71	0.917913		71	0.920471
																								72	0.141988		72	0.809405		72	0.874977		72	0.920586
																								73	0.139712		73	0.812006		73	0.874274		73	0.920812
																								74	0.137475		74	0.814564		74	0.901159		74	0.921036
																								75	0.135209		75	0.817079		75	0.880943		75	0.921189
																								76	0.133007		76	0.819578		76	0.871565		76	0.921391
																								77	0.130855		77	0.822048		77	0.849198		77	0.921615
																								78	0.128776		78	0.824496		78	0.846016		78	0.921891
																								79	0.12674		79	0.826902		79	0.823046		79	0.922169
																								80	0.124771		80	0.829294		80	0.86581		80	0.922502
																								81	0.122753		81	0.831625		81	0.851336		81	0.922726
																								82	0.120752		82	0.833976		82	0.874121		82	0.922986
																								83	0.11874		83	0.836277		83	0.848279		83	0.923188
																								84	0.116773		84	0.838596		84	0.849302		84	0.923451
																								85	0.114893		85	0.84081		85	0.833555		85	0.923701
																								86	0.113039		86	0.843034		86	0.825647		86	0.923986
																								87	0.111182		87	0.845283		87	0.821654		87	0.924293
																								88	0.109426		88	0.84742		88	0.811414		88	0.924593
																								89	0.1077		89	0.849548		89	0.815822		89	0.924913
																								90	0.106009		90	0.85162		90	0.811472		90	0.925216
																								91	0.104302		91	0.853724		91	0.802397		91	0.925532
																								92	0.102653		92	0.855779		92	0.801949		92	0.92586
																								93	0.101002		93	0.857838		93	0.858036		93	0.92619
																								94	0.099256		94	0.859873		94	0.842453		94	0.926401
																								95	0.0975608		95	0.861885		95	0.797276		95	0.926641
																								96	0.0960007		96	0.863842		96	0.770341		96	0.926964
																								97	0.0944908		97	0.865802		97	0.774538		97	0.927339
																								98	0.093009		98	0.867715		98	0.775397		98	0.927698
																								99	0.0915161		99	0.86964		99	0.773189		99	0.928057
																								100	0.090072		100	0.871508		100	0.760884		100	0.928409
																								101	0.0886436		101	0.873385		101	0.760118		101	0.928787

## Sheet: Fig. S5
Fig. S5a							Fig. S5b							Fig. S5c							Fig. S5d
Steps (milllion)	Accuracy-train (randomized)	Steps (million)	F1-train (randomized)	Steps (million)	Loss-train (randomized)		Steps (million)	Accuracy-val (randomized)	Steps (million)	F1-val (randomized)	Steps (million)	Loss-val (randomized)		Steps (milllion)	Accuracy-train (fine-tuned)	Steps (million)	F1-train (fine-tuned)	Steps (million)	Loss-train (fine-tuned)		Steps (million)	Accuracy-val (fine-tuned)	Steps (million)	F1-val (fine-tuned)	Steps (million)	Loss-val (fine-tuned)
0.325547	0.804231	0.325547	0.767595	7.4e-05	0.591406		0.162774	0.803599	0.162774	0.76308	0.162774	0.427806		0.325547	0.908602	0.325547	0.906325	2.8e-05	0.717526		0.162774	0.914831	0.162774	0.913819	0.162774	0.195519
0.651094	0.804776	0.651094	0.765809	0.026482	0.50795		0.325546	0.805035	0.325546	0.764754	0.325546	0.42753		0.651094	0.91794	0.651094	0.916422	0.032654	0.196449		0.325546	0.917847	0.325546	0.917273	0.325546	0.187756
0.976641	0.804892	0.976641	0.765052	0.055062	0.529211		0.488321	0.804223	0.488321	0.773661	0.488321	0.427313		0.976641	0.921453	0.976641	0.920137	0.064366	0.142801		0.488321	0.91875	0.488321	0.917988	0.488321	0.184052
1.30219	0.804975	1.30219	0.76504	0.081524	0.405486		0.651093	0.804236	0.651093	0.773721	0.651093	0.427314		1.30219	0.924334	1.30219	0.92317	0.095778	0.0811269		0.651093	0.920017	0.651093	0.91904	0.651093	0.182365
1.62773	0.805042	1.62773	0.764214	0.107862	0.317688		0.813868	0.805039	0.813868	0.76476	0.813868	0.427445		1.62773	0.927251	1.62773	0.926216	0.125318	0.184011		0.813868	0.919717	0.813868	0.918582	0.813868	0.183718
1.95328	0.805109	1.95328	0.764356	0.129838	0.430612		0.97664	0.803541	0.97664	0.781233	0.97664	0.427292		1.95328	0.930051	1.95328	0.929136	0.158608	0.199883		0.97664	0.919214	0.97664	0.917853	0.97664	0.183063
2.27883	0.80516	2.27883	0.764525	0.153998	0.459892		1.13942	0.805035	1.13942	0.764754	1.13942	0.427402		2.27883	0.933086	2.27883	0.932283	0.18967	0.124034		1.13942	0.920453	1.13942	0.919318	1.13942	0.181539
2.60438	0.805164	2.60438	0.764183	0.183166	0.397644		1.30219	0.804311	1.30219	0.752046	1.30219	0.427305		2.60438	0.936345	2.60438	0.935663	0.22237	0.419731		1.30219	0.919446	1.30219	0.91891	1.30219	0.182287
				0.208984	0.495597		1.46496	0.804184	1.46496	0.776274	1.46496	0.427439		2.92992	0.939779	2.92992	0.939195	0.257236	0.169048		1.46496	0.920089	1.46496	0.918989	1.46496	0.183076
				0.238786	0.424484		1.62773	0.805035	1.62773	0.764754	1.62773	0.4271		3.25547	0.943272	3.25547	0.942783	0.289794	0.113885		1.62773	0.920091	1.62773	0.919346	1.62773	0.182261
				0.26786	0.378888		1.79051	0.805035	1.79051	0.764754	1.79051	0.427381						0.326879	0.280005		1.79051	0.919648	1.79051	0.918587	1.79051	0.183619
				0.29586	0.460197		1.95328	0.804989	1.95328	0.765747	1.95328	0.427224						0.358119	0.103501		1.95328	0.919676	1.95328	0.918996	1.95328	0.183915
				0.326249	0.352025		2.11606	0.804974	2.11606	0.764427	2.11606	0.427179						0.394049	0.335453		2.11606	0.918508	2.11606	0.917487	2.11606	0.186757
				0.351357	0.278101		2.27883	0.805035	2.27883	0.764754	2.27883	0.427142						0.425483	0.189323		2.27883	0.918439	2.27883	0.917807	2.27883	0.187309
				0.377873	0.37318		2.4416	0.805045	2.4416	0.764745	2.4416	0.427192						0.454359	0.19782		2.4416	0.918056	2.4416	0.917449	2.4416	0.189381
				0.399749	0.573067		2.60438	0.804417	2.60438	0.754023	2.60438	0.427188						0.483503	0.212302		2.60438	0.918235	2.60438	0.917402	2.60438	0.189852
				0.426153	0.33205													0.513991	0.152788		2.76715	0.917481	2.76715	0.916657	2.76715	0.195346
				0.454525	0.488407													0.544937	0.203166		2.92992	0.916945	2.92992	0.916221	2.92992	0.195795
				0.481661	0.43143													0.580955	0.100015		3.0927	0.916705	3.0927	0.916115	3.0927	0.200428
				0.510065	0.532397													0.612183	0.175153		3.25547	0.915663	3.25547	0.915235	3.25547	0.20201
				0.540667	0.323233													0.644345	0.253106
				0.565681	0.438959													0.677134	0.435056
				0.593969	0.353685													0.717616	0.0898016
				0.621623	0.410206													0.748616	0.283219
				0.644245	0.449884													0.783742	0.231297
				0.666622	0.358645													0.814946	0.210413
				0.691734	0.256318													0.847078	0.183031
				0.717734	0.329838													0.875696	0.125809
				0.74708	0.347536													0.90879	0.167867
				0.770912	0.47532													0.937288	0.304833
				0.802314	0.376535													0.971956	0.20815
				0.830946	0.456146													1.00742	0.12491
				0.860568	0.386362													1.0432	0.0962463
				0.887712	0.365821													1.07534	0.267387
				0.913684	0.33969													1.10944	0.186495
				0.939442	0.27362													1.13703	0.0731256
				0.964682	0.591796													1.17064	0.100248
				0.996099	0.616713													1.20374	0.200116
				1.02501	0.406216													1.23566	0.150166
				1.04698	0.638589													1.26958	0.11921
				1.07139	0.477302													1.29896	0.20299
				1.09533	0.262023													1.33267	0.0791947
				1.12093	0.308963													1.36188	0.183771
				1.14955	0.564461													1.39175	0.249624
				1.17678	0.605488													1.42875	0.286938
				1.20415	0.293783													1.45725	0.226658
				1.23056	0.335751													1.49091	0.0544845
				1.25726	0.489348													1.52311	0.125672
				1.28462	0.368007													1.5547	0.134695
				1.31128	0.372969													1.58106	0.0937117
				1.33762	0.470027													1.61595	0.111017
				1.36413	0.495393													1.65068	0.0917472
				1.38667	0.711889													1.68491	0.246556
				1.41323	0.586087													1.71513	0.134408
				1.43647	0.312089													1.74354	0.083867
				1.46502	0.466151													1.77533	0.135066
				1.4896	0.355911													1.81303	0.105554
				1.51536	0.435038													1.84798	0.213839
				1.53913	0.677649													1.87871	0.120317
				1.5614	0.599067													1.91299	0.0427098
				1.58893	0.4413													1.94628	0.213746
				1.61361	0.321211													1.98267	0.159989
				1.63713	0.277925													2.02115	0.0679253
				1.66323	0.634721													2.05463	0.179718
				1.68714	0.42141													2.08479	0.0942247
				1.71461	0.274453													2.11367	0.114862
				1.74067	0.459078													2.14489	0.220588
				1.76855	0.325979													2.17247	0.156597
				1.79614	0.40373													2.20869	0.18731
				1.81918	0.397623													2.24	0.126161
				1.84562	0.271819													2.26747	0.1031
				1.87057	0.35276													2.2966	0.0841054
				1.90094	0.28609													2.32763	0.209951
				1.92472	0.682779													2.35706	0.108339
				1.95051	0.475885													2.39103	0.179317
				1.97784	0.360096													2.41803	0.0997718
				2.0007	0.374754													2.44552	0.269771
				2.02496	0.450814													2.47889	0.0954829
				2.05162	0.37992													2.51601	0.182594
				2.07997	0.378708													2.55082	0.0704112
				2.10474	0.353734													2.58682	0.262988
				2.12913	0.46311													2.62257	0.11993
				2.1525	0.331193													2.65506	0.111221
				2.1748	0.31322													2.69045	0.175348
				2.19788	0.420674													2.72139	0.042571
				2.22282	0.293949													2.75444	0.171566
				2.24757	0.28599													2.78593	0.130899
				2.27504	0.68777													2.81623	0.209297
				2.30076	0.417926													2.85173	0.185398
				2.32454	0.380757													2.88683	0.143334
				2.3489	0.31081													2.92072	0.1709
				2.37536	0.454193													2.955	0.192814
				2.40597	0.343007													2.98689	0.197846
				2.42819	0.309271													3.02301	0.0914609
				2.45379	0.380738													3.0574	0.192744
				2.47967	0.305834													3.08868	0.106377
				2.50666	0.396513													3.11836	0.0903692
				2.53209	0.443242													3.15158	0.264569
				2.55423	0.616522													3.18448	0.102389
				2.58127	0.410958													3.21798	0.110237
